# Supplementary material for: A new species of Melitaea from Israel, with notes on taxonomy, cytogenetics, phylogeography and interspecific hybridization in the Melitaea persea complex (Lepidoptera, Nymphalidae)
Source: Comp Cytogenet. 2017 May 5;11(2):325–57. doi: 10.3897/CompCytogen.v11i2.12370 (PMC5596984; doi:10.3897/CompCytogen.v11i2.12370)
Supplement: XML Treatment for Melitaea acentria [file CompCytogen.v11i2.12370-treatment1.xml]

<!DOCTYPE tp:taxon-treatment
  PUBLIC "-//TaxonX//DTD Taxonomic Treatment Publishing DTD v0 20100105//EN" "tax-treatment-NSO.dtd">
<tp:taxon-treatment xmlns:tp="http://www.plazi.org/taxpub"><tp:treatment-meta><kwd-group><label>Taxon classification</label><kwd><named-content xmlns:xlink="http://www.w3.org/1999/xlink" content-type="kingdom">Animalia</named-content></kwd><kwd><named-content xmlns:xlink="http://www.w3.org/1999/xlink" content-type="order">Lepidoptera</named-content></kwd><kwd><named-content xmlns:xlink="http://www.w3.org/1999/xlink" content-type="family">Nymphalidae</named-content></kwd></kwd-group><mixed-citation publication-type="journal"><person-group><name><surname>Lukhtanov</surname><given-names>Vladimir A.</given-names></name></person-group><article-title>A new species of <italic><tp:taxon-name><tp:taxon-name-part taxon-name-part-type="genus" reg="Melitaea">Melitaea</tp:taxon-name-part></tp:taxon-name></italic> from Israel, with notes on taxonomy, cytogenetics, phylogeography and interspecific hybridization in the <italic><tp:taxon-name><tp:taxon-name-part taxon-name-part-type="genus" reg="Melitaea">Melitaea</tp:taxon-name-part> <tp:taxon-name-part taxon-name-part-type="species" reg="persea">persea</tp:taxon-name-part></tp:taxon-name></italic> complex (<tp:taxon-name><tp:taxon-name-part taxon-name-part-type="order">Lepidoptera</tp:taxon-name-part></tp:taxon-name>, <tp:taxon-name><tp:taxon-name-part taxon-name-part-type="family">Nymphalidae</tp:taxon-name-part></tp:taxon-name>)</article-title><source>Comp Cytogenet</source><day>5</day><month>5</month><year>2017</year><volume>11</volume><issue>2</issue><fpage>325</fpage><lpage>357</lpage><pub-id pub-id-type="doi">10.3897/CompCytogen.v11i2.12370</pub-id></mixed-citation></tp:treatment-meta><tp:nomenclature><tp:taxon-name>
              <tp:taxon-name-part taxon-name-part-type="genus" reg="Melitaea">Melitaea</tp:taxon-name-part>
              <tp:taxon-name-part taxon-name-part-type="species" reg="acentria">acentria</tp:taxon-name-part>
              <object-id xmlns:xlink="http://www.w3.org/1999/xlink" content-type="zoobank" xlink:type="simple">http://zoobank.org/A2179B2C-0B7C-4CA5-8A41-EDF93BD27D92</object-id>
            </tp:taxon-name><tp:taxon-authority>Lukhtanov</tp:taxon-authority><tp:taxon-status xmlns:xlink="http://www.w3.org/1999/xlink" xlink:type="simple">sp. n.</tp:taxon-status></tp:nomenclature><tp:treatment-sec sec-type="Holotype" id="SECID0EH1AE"><title>Holotype</title><p>(Fig. <xref ref-type="fig" rid="F2">2a, b</xref>), male, <abbrev xmlns:xlink="http://www.w3.org/1999/xlink" content-type="institution" xlink:title="Barcode of Life Data System" id="ABBRID0ER1AE" xlink:type="simple">BOLD</abbrev> process ID BPAL2191-13, field # <abbrev xmlns:xlink="http://www.w3.org/1999/xlink" content-type="institution" xlink:title="Canadian Centre for DNA Barcoding, Biodiversity Institute of Ontario, University of Guelph" id="ABBRID0EW1AE" xlink:type="simple">CCDB</abbrev>-17949_A06, GenBank accession number # <ext-link xmlns:xlink="http://www.w3.org/1999/xlink" ext-link-type="gen" xlink:href="KY777529" xlink:type="simple">KY777529</ext-link>; Israel, Mt. Hermon, <named-content xmlns:xlink="http://www.w3.org/1999/xlink" content-type="dwc:verbatimCoordinates" xlink:type="simple"><named-content content-type="geo-json" specific-use="{&#34;type&#34;:&#34;Point&#34;,&#34;coordinates&#34;:[35.786639,33.312667]}" id="NCID0ED2AE" xlink:type="simple">33°18'45.6"N; 35°47'11.9"E</named-content></named-content>, 2050 m, 01 June 2013, A. Novikova leg., deposited in the Zoological Institute of the Russian Academy of Science (St. Petersburg).</p><p>
              <italic><abbrev xmlns:xlink="http://www.w3.org/1999/xlink" xlink:title="cytochrome c oxidase subunit I" id="ABBRID0EL2AE" xlink:type="simple">COI</abbrev> barcode sequence of the holotype</italic> (<abbrev xmlns:xlink="http://www.w3.org/1999/xlink" content-type="institution" xlink:title="Barcode of Life Data System" id="ABBRID0EQ2AE" xlink:type="simple">BOLD</abbrev> process ID BPAL2191-13; GenBank accession number # <ext-link xmlns:xlink="http://www.w3.org/1999/xlink" ext-link-type="gen" xlink:href="KY777529" xlink:type="simple">KY777529</ext-link>): ACTTTATATTTTATCTTTGGAATTTGAGCAGGTATATTGGGAACTTCTTTAAGACTTTTAATTCGAACTGAATTAGGAA</p><p>ATCCAGGATCTTTAATTGGTGATGATCAAATTTATAATACTATTGTTACAGCTCATGCTTTTATTATAATTTTTTTTATAGT</p><p>TATACCTATTATAATTGGAGGATTTGGAAATTGATTAGTTCCTTTAATGTTAGGAGCCCCTGATATAGCATTCCCACGAATA</p><p>AATAATATAAGATTTTGATTGCTCCCCCCCTCATTAATCTTATTAATTTCTAGAAGAATTGTAGAAAATGGTGCAGGTACAG</p><p>GATGAACAGTTTACCCCCCACTTTCATCCAATATTGCTCATAGAGGATCATCTGTTGATTTAGCAATTTTTTCTCTTCATTT</p><p>AGCTGGAATTTCTTCAATTTTAGGGGCTATTAATTTTATTACCACTATTATTAACATACGCATTAATAATATATCATTCGAT</p><p>CAAATACCTTTATTTGTTTGAGCTGTAGGTATTACAGCTCTTTTATTATTATTATCTTTACCAGTTTTAGCAGGAGCAATTA</p><p>CAATACTTCTTACTGATCGAAATATTAATACTTCATTTTTTGACCCTGCTGGAGGAGGAGATCCTATTTTATACCAACATTTA</p></tp:treatment-sec><tp:treatment-sec sec-type="Paratypes" id="SECID0E12AE"><title>Paratypes.</title><p>26 males and 10 females collected on Mt. Hermon, Israel.</p><p>Four males with codes <abbrev xmlns:xlink="http://www.w3.org/1999/xlink" content-type="institution" xlink:title="Canadian Centre for DNA Barcoding, Biodiversity Institute of Ontario, University of Guelph" id="ABBRID0EB3AE" xlink:type="simple">CCDB</abbrev>-17949_E01, BPAL2234-13; <ext-link xmlns:xlink="http://www.w3.org/1999/xlink" ext-link-type="gen" xlink:href="KT874736" xlink:type="simple">KT874736</ext-link>, BPAL2236-13, <abbrev xmlns:xlink="http://www.w3.org/1999/xlink" content-type="institution" xlink:title="Canadian Centre for DNA Barcoding, Biodiversity Institute of Ontario, University of Guelph" id="ABBRID0EL3AE" xlink:type="simple">CCDB</abbrev>-17949_E03; <abbrev xmlns:xlink="http://www.w3.org/1999/xlink" content-type="institution" xlink:title="Canadian Centre for DNA Barcoding, Biodiversity Institute of Ontario, University of Guelph" id="ABBRID0EQ3AE" xlink:type="simple">CCDB</abbrev>-25452_C10, BPAL3359-16 and BPAL3360-16, <abbrev xmlns:xlink="http://www.w3.org/1999/xlink" content-type="institution" xlink:title="Canadian Centre for DNA Barcoding, Biodiversity Institute of Ontario, University of Guelph" id="ABBRID0EV3AE" xlink:type="simple">CCDB</abbrev>-25452_C11. Two females with codes BPAL3361-16, <abbrev xmlns:xlink="http://www.w3.org/1999/xlink" content-type="institution" xlink:title="Canadian Centre for DNA Barcoding, Biodiversity Institute of Ontario, University of Guelph" id="ABBRID0E13AE" xlink:type="simple">CCDB</abbrev>-25452_C12; <abbrev xmlns:xlink="http://www.w3.org/1999/xlink" content-type="institution" xlink:title="Canadian Centre for DNA Barcoding, Biodiversity Institute of Ontario, University of Guelph" id="ABBRID0E63AE" xlink:type="simple">CCDB</abbrev>-17949_E02, <ext-link xmlns:xlink="http://www.w3.org/1999/xlink" ext-link-type="gen" xlink:href="KT874697" xlink:type="simple">KT874697</ext-link>, BPAL2235-13. Two females without codes. Israel, Mt. Hermon, <named-content xmlns:xlink="http://www.w3.org/1999/xlink" content-type="dwc:verbatimCoordinates" xlink:type="simple"><named-content content-type="geo-json" specific-use="{&#34;type&#34;:&#34;Point&#34;,&#34;coordinates&#34;:[35.786639,33.312667]}" id="NCID0EM4AE" xlink:type="simple">33°18'45.6"N; 35°47'11.9"E</named-content></named-content>, 2040 m, 22 June 2013, V.A. Lukhtanov &amp; A. Novikova leg.</p><p>Four males with codes <abbrev xmlns:xlink="http://www.w3.org/1999/xlink" content-type="institution" xlink:title="Canadian Centre for DNA Barcoding, Biodiversity Institute of Ontario, University of Guelph" id="ABBRID0ET4AE" xlink:type="simple">CCDB</abbrev>-25453_E10, BPAL3193-16; <abbrev xmlns:xlink="http://www.w3.org/1999/xlink" content-type="institution" xlink:title="Canadian Centre for DNA Barcoding, Biodiversity Institute of Ontario, University of Guelph" id="ABBRID0EY4AE" xlink:type="simple">CCDB</abbrev>-25453_E08, BPAL3191-16; <abbrev xmlns:xlink="http://www.w3.org/1999/xlink" content-type="institution" xlink:title="Canadian Centre for DNA Barcoding, Biodiversity Institute of Ontario, University of Guelph" id="ABBRID0E44AE" xlink:type="simple">CCDB</abbrev>-25453_E09, BPAL3192-16; <abbrev xmlns:xlink="http://www.w3.org/1999/xlink" content-type="institution" xlink:title="Canadian Centre for DNA Barcoding, Biodiversity Institute of Ontario, University of Guelph" id="ABBRID0EC5AE" xlink:type="simple">CCDB</abbrev>-25454_C03, BPAL3257-16; <abbrev xmlns:xlink="http://www.w3.org/1999/xlink" content-type="institution" xlink:title="Canadian Centre for DNA Barcoding, Biodiversity Institute of Ontario, University of Guelph" id="ABBRID0EH5AE" xlink:type="simple">CCDB</abbrev>-25453_E11, BPAL3194-16. Six males and one female without codes. Israel, Mt. Hermon, <named-content xmlns:xlink="http://www.w3.org/1999/xlink" content-type="dwc:verbatimCoordinates" xlink:type="simple"><named-content content-type="geo-json" specific-use="{&#34;type&#34;:&#34;Point&#34;,&#34;coordinates&#34;:[35.785833,33.305556]}" id="NCID0EP5AE" xlink:type="simple">33°18'20"N; 35°47'09"E</named-content></named-content>, 2030 m, 17 May 2014, A. Novikova leg.</p><p>One male with codes <abbrev xmlns:xlink="http://www.w3.org/1999/xlink" content-type="institution" xlink:title="Canadian Centre for DNA Barcoding, Biodiversity Institute of Ontario, University of Guelph" id="ABBRID0EW5AE" xlink:type="simple">CCDB</abbrev>-17969_A04, BPAL2759-15. Israel, Mt. Hermon, <named-content xmlns:xlink="http://www.w3.org/1999/xlink" content-type="dwc:verbatimCoordinates" xlink:type="simple"><named-content content-type="geo-json" specific-use="{&#34;type&#34;:&#34;Point&#34;,&#34;coordinates&#34;:[35.786639,33.312667]}" id="NCID0E55AE" xlink:type="simple">33°18'45.6"N; 35°47'11.9"E</named-content></named-content>, 2040 m, 03 July 2014, V.A. Lukhtanov &amp; A. Novikova leg.</p><p>Ten males with codes <abbrev xmlns:xlink="http://www.w3.org/1999/xlink" content-type="institution" xlink:title="Canadian Centre for DNA Barcoding, Biodiversity Institute of Ontario, University of Guelph" id="ABBRID0EF6AE" xlink:type="simple">CCDB</abbrev>-25458_C06, BPALB125-16; <abbrev xmlns:xlink="http://www.w3.org/1999/xlink" content-type="institution" xlink:title="Canadian Centre for DNA Barcoding, Biodiversity Institute of Ontario, University of Guelph" id="ABBRID0EK6AE" xlink:type="simple">CCDB</abbrev>-25458_C07, BPALB126-16; <abbrev xmlns:xlink="http://www.w3.org/1999/xlink" content-type="institution" xlink:title="Canadian Centre for DNA Barcoding, Biodiversity Institute of Ontario, University of Guelph" id="ABBRID0EP6AE" xlink:type="simple">CCDB</abbrev>-25458_C08, BPALB127-16; <abbrev xmlns:xlink="http://www.w3.org/1999/xlink" content-type="institution" xlink:title="Canadian Centre for DNA Barcoding, Biodiversity Institute of Ontario, University of Guelph" id="ABBRID0EU6AE" xlink:type="simple">CCDB</abbrev>-25458_C09, BPALB128-16; <abbrev xmlns:xlink="http://www.w3.org/1999/xlink" content-type="institution" xlink:title="Canadian Centre for DNA Barcoding, Biodiversity Institute of Ontario, University of Guelph" id="ABBRID0EZ6AE" xlink:type="simple">CCDB</abbrev>-25458_C10, BPALB129-16; <abbrev xmlns:xlink="http://www.w3.org/1999/xlink" content-type="institution" xlink:title="Canadian Centre for DNA Barcoding, Biodiversity Institute of Ontario, University of Guelph" id="ABBRID0E56AE" xlink:type="simple">CCDB</abbrev>-25458_C11, BPALB130-16; <abbrev xmlns:xlink="http://www.w3.org/1999/xlink" content-type="institution" xlink:title="Canadian Centre for DNA Barcoding, Biodiversity Institute of Ontario, University of Guelph" id="ABBRID0EEAAG" xlink:type="simple">CCDB</abbrev>-<!--PageBreak--><!--PageBreak-->25458_C12, BPALB131-16; <abbrev xmlns:xlink="http://www.w3.org/1999/xlink" content-type="institution" xlink:title="Canadian Centre for DNA Barcoding, Biodiversity Institute of Ontario, University of Guelph" id="ABBRID0EMAAG" xlink:type="simple">CCDB</abbrev>-25458_D01, BPALB132-16; <abbrev xmlns:xlink="http://www.w3.org/1999/xlink" content-type="institution" xlink:title="Canadian Centre for DNA Barcoding, Biodiversity Institute of Ontario, University of Guelph" id="ABBRID0ERAAG" xlink:type="simple">CCDB</abbrev>-25458_D02, BPALB133-16; <abbrev xmlns:xlink="http://www.w3.org/1999/xlink" content-type="institution" xlink:title="Canadian Centre for DNA Barcoding, Biodiversity Institute of Ontario, University of Guelph" id="ABBRID0EWAAG" xlink:type="simple">CCDB</abbrev>-25458_D07, BPALB138-16. One male and three females without codes. Israel, Mt. Hermon, <named-content xmlns:xlink="http://www.w3.org/1999/xlink" content-type="dwc:verbatimCoordinates" xlink:type="simple"><named-content content-type="geo-json" specific-use="{&#34;type&#34;:&#34;Point&#34;,&#34;coordinates&#34;:[35.780278,33.311389]}" id="NCID0E5AAG" xlink:type="simple">33°18'41"N; 35°46'49"E</named-content></named-content>, 1750-1900 m, 03 May 2016, V.A. Lukhtanov &amp; E. Pazhenkova leg.</p><p>Two females with codes 25458 E06, BPALB149-16; 25458_E08 BPALB151-16. Israel, Mt. Hermon, <named-content xmlns:xlink="http://www.w3.org/1999/xlink" content-type="dwc:verbatimCoordinates" xlink:type="simple"><named-content content-type="geo-json" specific-use="{&#34;type&#34;:&#34;Point&#34;,&#34;coordinates&#34;:[35.775278,33.314167]}" id="NCID0EIBAG" xlink:type="simple">33°18'51"N; 35°46'31"E</named-content></named-content>, 1800 m, 07 May 2016, V.A. Lukhtanov, A. Novikova &amp; E. Pazhenkova leg.</p><p>All paratypes are deposited in the Zoological Institute of the Russian Academy of Science (St. Petersburg).</p></tp:treatment-sec><tp:treatment-sec sec-type="Males" id="SECID0EOBAG"><title>Males</title><p>(Fig. <xref ref-type="fig" rid="F2">2a–c</xref>). Forewing length 16–19 mm. Forewing is roundish.</p><p>Upperside: ground color orange-red; the wing markings are small and delicate when compared to those in <italic><tp:taxon-name><tp:taxon-name-part taxon-name-part-type="genus" reg="Melitaea">M.</tp:taxon-name-part> <tp:taxon-name-part taxon-name-part-type="species" reg="didyma">didyma</tp:taxon-name-part></tp:taxon-name></italic> and <italic><tp:taxon-name><tp:taxon-name-part taxon-name-part-type="genus" reg="Melitaea">M.</tp:taxon-name-part> <tp:taxon-name-part taxon-name-part-type="species" reg="persea">persea</tp:taxon-name-part></tp:taxon-name></italic>. Forewings with very narrow black marginal border fused with internervural marginal black spots. Submargimal series formed by black triangular spots on the forewings and by fine lunules on the hindwing. Forewing postdiscal series formed by small 1-3 black spots. Forewing discal series is complete or nearly complete, formed by black spots of variable size, the first four spots near costa are often enlarged. Hindwing discal series reduced or absent. Basal marking of the fore- and hindwings is delicate. Black basal suffusion is developed only near the base of hindwings. Fringe is white, checkered by black dots.</p><fig id="F2" position="float" orientation="portrait"><label>Figure 2.</label><caption><p>
                  <italic><tp:taxon-name><tp:taxon-name-part taxon-name-part-type="genus" reg="Melitaea">Melitaea</tp:taxon-name-part> <tp:taxon-name-part taxon-name-part-type="species" reg="acentria">acentria</tp:taxon-name-part></tp:taxon-name></italic> sp. n. and <italic><tp:taxon-name><tp:taxon-name-part taxon-name-part-type="genus" reg="Melitaea">M.</tp:taxon-name-part> <tp:taxon-name-part taxon-name-part-type="species" reg="persea">persea</tp:taxon-name-part> <tp:taxon-name-part taxon-name-part-type="subspecies" reg="persea">persea</tp:taxon-name-part></tp:taxon-name></italic>. Photos by V. Lukhtanov <bold>a</bold> <italic><tp:taxon-name><tp:taxon-name-part taxon-name-part-type="genus" reg="Melitaea">M.</tp:taxon-name-part> <tp:taxon-name-part taxon-name-part-type="species" reg="acentria">acentria</tp:taxon-name-part></tp:taxon-name></italic> sp. n., holotype, male, sample 17949_A06, Israel, Mt. Hermon; upperside <bold>b</bold> <italic><tp:taxon-name><tp:taxon-name-part taxon-name-part-type="genus" reg="Melitaea">M.</tp:taxon-name-part> <tp:taxon-name-part taxon-name-part-type="species" reg="acentria">acentria</tp:taxon-name-part></tp:taxon-name></italic> sp. n., holotype, male, sample 17949_A06, Israel, Mt. Hermon; underside <bold>c</bold> <italic><tp:taxon-name><tp:taxon-name-part taxon-name-part-type="genus" reg="Melitaea">M.</tp:taxon-name-part> <tp:taxon-name-part taxon-name-part-type="species" reg="acentria">acentria</tp:taxon-name-part></tp:taxon-name></italic> sp. n., paratype, male, sample 25453_E09, Israel, Mt. Hermon <bold>d</bold> <italic><tp:taxon-name><tp:taxon-name-part taxon-name-part-type="genus" reg="Melitaea">M.</tp:taxon-name-part> <tp:taxon-name-part taxon-name-part-type="species" reg="acentria">acentria</tp:taxon-name-part></tp:taxon-name></italic> sp. n., paratype, female, sample 25453_E11, Israel, Mt. Hermon <bold>e</bold> <italic><tp:taxon-name><tp:taxon-name-part taxon-name-part-type="genus" reg="Melitaea">M.</tp:taxon-name-part> <tp:taxon-name-part taxon-name-part-type="species" reg="persea">persea</tp:taxon-name-part> <tp:taxon-name-part taxon-name-part-type="subspecies" reg="persea">persea</tp:taxon-name-part></tp:taxon-name></italic>, male, 17966_A10, Iran, Fars prov., Fasa area, 20 km W Estahban, 2200 m, 9-11 May 2007, B. Denno coll., <abbrev xmlns:xlink="http://www.w3.org/1999/xlink" content-type="institution" xlink:title="McGuire Center for Lepidoptera and Biodiversity" id="ABBRID0EXFAG" xlink:type="simple">MGCL</abbrev> accession # 2010-20 <bold>f</bold> <italic><tp:taxon-name><tp:taxon-name-part taxon-name-part-type="genus" reg="Melitaea">M.</tp:taxon-name-part> <tp:taxon-name-part taxon-name-part-type="species" reg="persea">persea</tp:taxon-name-part> <tp:taxon-name-part taxon-name-part-type="subspecies" reg="persea">persea</tp:taxon-name-part></tp:taxon-name></italic>, female, 17951_B01, Iran, Fars prov., 20 km N Darab, 2100-2300 m, 24.05.1999, leg. P. Hofmann, <abbrev xmlns:xlink="http://www.w3.org/1999/xlink" content-type="institution" xlink:title="McGuire Center for Lepidoptera and Biodiversity" id="ABBRID0ENGAG" xlink:type="simple">MGCL</abbrev> <bold>g</bold> <italic><tp:taxon-name><tp:taxon-name-part taxon-name-part-type="genus" reg="Melitaea">M.</tp:taxon-name-part> <tp:taxon-name-part taxon-name-part-type="species" reg="persea">persea</tp:taxon-name-part> <tp:taxon-name-part taxon-name-part-type="subspecies" reg="persea">persea</tp:taxon-name-part></tp:taxon-name></italic>, male, 17966_A11, Iran, Fars prov., Fasa area, 20 km W Estahban, 2200 m, 9–11.05.2007, <abbrev xmlns:xlink="http://www.w3.org/1999/xlink" content-type="institution" xlink:title="McGuire Center for Lepidoptera and Biodiversity" id="ABBRID0EDHAG" xlink:type="simple">MGCL</abbrev> accession # 2008-43 <bold>h</bold> <italic><tp:taxon-name><tp:taxon-name-part taxon-name-part-type="genus" reg="Melitaea">M.</tp:taxon-name-part> <tp:taxon-name-part taxon-name-part-type="species" reg="persea">persea</tp:taxon-name-part> <tp:taxon-name-part taxon-name-part-type="subspecies" reg="persea">persea</tp:taxon-name-part></tp:taxon-name></italic>, male, 17951_B02, Iran, Char Mahall-o-Bahtiyari, Umg. Shahr-e-Kord, 2000 m, 28 May 2002, leg. P. Hofmann, <abbrev xmlns:xlink="http://www.w3.org/1999/xlink" content-type="institution" xlink:title="McGuire Center for Lepidoptera and Biodiversity" id="ABBRID0EZHAG" xlink:type="simple">MGCL</abbrev>. Scale bar corresponds to 10 mm in all figures.</p></caption><graphic xmlns:xlink="http://www.w3.org/1999/xlink" xlink:href="comparative_cytogenetics-11-325-g002.jpg" position="float" orientation="portrait" xlink:type="simple" id="oo_134983.jpg"/></fig><p>Underside: forewing ground color orange-red except for the apical part which is yellowish. Black markings delicate, reduced as compared with those of the upperside of the wing. Hindwing ground colour yellowish-white with two orange-red fascias. The red-orange submarginal fascia shows segmentation as the yellowish-white ground color spreads along the nervures. The orange-red macules of this fascia are bordered by back lunules from the outer side. From the inner side these macules are edged by black scales and additionally bordered by black lunules, giving the appearance that the proximal border of the submarginal fascia is doubly edged. Fringe white, checkered by black dots.</p></tp:treatment-sec><tp:treatment-sec sec-type="Females" id="SECID0EEIAG"><title>Females</title><p>(Figs <xref ref-type="fig" rid="F2">2d</xref>, <xref ref-type="fig" rid="F3">3</xref>). Forewing length 17–20 mm. Forewing is roundish. Ground color of the upperside is slightly lighter and black markings heavier than in males. Costal area of the wing apex yellow-orange. Underside of the forewings as in males but black markings are heavier and there are additional yellowish maculae between discal and postdiscal spots. Underside of the hindwings as in males. Fringe white, checkered by black dots.</p><fig id="F3" position="float" orientation="portrait"><label>Figure 3.</label><caption><p>
                  <italic><tp:taxon-name><tp:taxon-name-part taxon-name-part-type="genus" reg="Melitaea">Melitaea</tp:taxon-name-part> <tp:taxon-name-part taxon-name-part-type="species" reg="acentria">acentria</tp:taxon-name-part></tp:taxon-name></italic> in nature. Female. Israel, Mt. Hermon, 1800 m, 07 May 2016. Photo by V. Lukhtanov.</p></caption><graphic xmlns:xlink="http://www.w3.org/1999/xlink" xlink:href="comparative_cytogenetics-11-325-g003.jpg" position="float" orientation="portrait" xlink:type="simple" id="oo_134997.jpg"/></fig></tp:treatment-sec><tp:treatment-sec sec-type="Karyotype" id="SECID0EKJAG"><title>Karyotype.</title><p>The genus <italic><tp:taxon-name><tp:taxon-name-part taxon-name-part-type="genus" reg="Melitaea">Melitaea</tp:taxon-name-part></tp:taxon-name></italic> is known for its relatively low interspecific chromosome number variation (<xref ref-type="bibr" rid="B36">Pazhenkova and Lukhtanov 2016</xref>). However, in certain cases, the chromosome numbers are key to distinguish between closely related <italic><tp:taxon-name><tp:taxon-name-part taxon-name-part-type="genus" reg="Melitaea">Melitaea</tp:taxon-name-part></tp:taxon-name></italic> species. For example, karyotype differences in combination with information about parapatric distribution were the main argument for the non-conspecificity of <italic><tp:taxon-name><tp:taxon-name-part taxon-name-part-type="genus" reg="Melitaea">M.</tp:taxon-name-part> <tp:taxon-name-part taxon-name-part-type="species" reg="didyma">didyma</tp:taxon-name-part></tp:taxon-name></italic> and <italic><tp:taxon-name><tp:taxon-name-part taxon-name-part-type="genus" reg="Melitaea">M.</tp:taxon-name-part> <tp:taxon-name-part taxon-name-part-type="species" reg="latonigena">latonigena</tp:taxon-name-part></tp:taxon-name></italic> Eversmann, 1847 (<xref ref-type="bibr" rid="B26">Lukhtanov and Kuznetsova 1989</xref>). Therefore, chromosomal analysis is highly desirable in any taxonomic study of <italic><tp:taxon-name><tp:taxon-name-part taxon-name-part-type="genus" reg="Melitaea">Melitaea</tp:taxon-name-part></tp:taxon-name></italic>. Here I conducted the chromosomal analysis of the high altitude population from Mt. Hermon (<italic><tp:taxon-name><tp:taxon-name-part taxon-name-part-type="genus" reg="Melitaea">M.</tp:taxon-name-part> <tp:taxon-name-part taxon-name-part-type="species" reg="acentria">acentria</tp:taxon-name-part></tp:taxon-name></italic> sp. n.). The haploid chromosome number <abbrev xmlns:xlink="http://www.w3.org/1999/xlink" xlink:title="haploid chromosome numbers" id="ABBRID0EOLAG" xlink:type="simple">n</abbrev>=27 was found <!--PageBreak-->in prometaphase I, <abbrev xmlns:xlink="http://www.w3.org/1999/xlink" xlink:title="metaphase I" id="ABBRID0EULAG" xlink:type="simple">MI</abbrev> and <abbrev xmlns:xlink="http://www.w3.org/1999/xlink" xlink:title="metaphase II" id="ABBRID0EYLAG" xlink:type="simple">MII</abbrev> cells of three studied individuals (2016-006, <abbrev xmlns:xlink="http://www.w3.org/1999/xlink" content-type="institution" xlink:title="Canadian Centre for DNA Barcoding, Biodiversity Institute of Ontario, University of Guelph" id="ABBRID0E3LAG" xlink:type="simple">CCDB</abbrev>-25458_C11; 2016-008, <abbrev xmlns:xlink="http://www.w3.org/1999/xlink" content-type="institution" xlink:title="Canadian Centre for DNA Barcoding, Biodiversity Institute of Ontario, University of Guelph" id="ABBRID0EBMAG" xlink:type="simple">CCDB</abbrev>-25458_D01; 2016-009, <abbrev xmlns:xlink="http://www.w3.org/1999/xlink" content-type="institution" xlink:title="Canadian Centre for DNA Barcoding, Biodiversity Institute of Ontario, University of Guelph" id="ABBRID0EGMAG" xlink:type="simple">CCDB</abbrev>-25458_D02) (Fig. <xref ref-type="fig" rid="F4">4</xref>). The <abbrev xmlns:xlink="http://www.w3.org/1999/xlink" xlink:title="metaphase I" id="ABBRID0EPMAG" xlink:type="simple">MI</abbrev> karyotype contained one chromosome bivalent that was significantly larger than the rest of the bivalents.</p><fig id="F4" position="float" orientation="portrait"><label>Figure 4.</label><caption><p>Karyotype in male meiosis of <italic><tp:taxon-name><tp:taxon-name-part taxon-name-part-type="genus" reg="Melitaea">Melitaea</tp:taxon-name-part> <tp:taxon-name-part taxon-name-part-type="species" reg="acentria">acentria</tp:taxon-name-part></tp:taxon-name></italic> sp. n. from Israel. <bold>a, b, c</bold> sample <abbrev xmlns:xlink="http://www.w3.org/1999/xlink" content-type="institution" xlink:title="Canadian Centre for DNA Barcoding, Biodiversity Institute of Ontario, University of Guelph" id="ABBRID0EINAG" xlink:type="simple">CCDB</abbrev>-25458_D01, <abbrev xmlns:xlink="http://www.w3.org/1999/xlink" xlink:title="metaphase I" id="ABBRID0ENNAG" xlink:type="simple">MI</abbrev>, <abbrev xmlns:xlink="http://www.w3.org/1999/xlink" xlink:title="haploid chromosome numbers" id="ABBRID0ERNAG" xlink:type="simple">n</abbrev> = 27. Scale bar corresponds to 5μ in all figures.</p></caption><graphic xmlns:xlink="http://www.w3.org/1999/xlink" xlink:href="comparative_cytogenetics-11-325-g004.jpg" position="float" orientation="portrait" xlink:type="simple" id="oo_134986.jpg"/></fig><p>The same chromosome number (<abbrev xmlns:xlink="http://www.w3.org/1999/xlink" xlink:title="haploid chromosome numbers" id="ABBRID0E3NAG" xlink:type="simple">n</abbrev>=27) was previously reported for <italic><tp:taxon-name><tp:taxon-name-part taxon-name-part-type="genus" reg="Melitaea">M.</tp:taxon-name-part> <tp:taxon-name-part taxon-name-part-type="species" reg="persea">persea</tp:taxon-name-part></tp:taxon-name></italic> from Iran (<xref ref-type="bibr" rid="B6">de Lesse 1960</xref>). A karyotype characterized by <abbrev xmlns:xlink="http://www.w3.org/1999/xlink" xlink:title="haploid chromosome numbers" id="ABBRID0EPOAG" xlink:type="simple">n</abbrev>=27 including one large chromosome element was also found in <italic><tp:taxon-name><tp:taxon-name-part taxon-name-part-type="genus" reg="Melitaea">M.</tp:taxon-name-part> <tp:taxon-name-part taxon-name-part-type="species" reg="didyma">didyma</tp:taxon-name-part> <tp:taxon-name-part taxon-name-part-type="subspecies" reg="neera">neera</tp:taxon-name-part></tp:taxon-name></italic> Fischer de Waldheim, 1840 from the North Caucasus (Russia), although in some other studied populations of <italic><tp:taxon-name><tp:taxon-name-part taxon-name-part-type="genus" reg="Melitaea">M.</tp:taxon-name-part> <tp:taxon-name-part taxon-name-part-type="species" reg="didyma">didyma</tp:taxon-name-part></tp:taxon-name></italic> <!--PageBreak--><abbrev xmlns:xlink="http://www.w3.org/1999/xlink" xlink:title="haploid chromosome numbers" id="ABBRID0EOPAG" xlink:type="simple">n</abbrev>=28 was found (<xref ref-type="bibr" rid="B6">de Lesse 1960</xref>, <xref ref-type="bibr" rid="B26">Lukhtanov and Kuznetsova 1989</xref>). The chromosome number <abbrev xmlns:xlink="http://www.w3.org/1999/xlink" xlink:title="haploid chromosome numbers" id="ABBRID0E1PAG" xlink:type="simple">n</abbrev>=27 was also mentioned for “<italic><tp:taxon-name><tp:taxon-name-part taxon-name-part-type="genus" reg="Melitaea">M.</tp:taxon-name-part> <tp:taxon-name-part taxon-name-part-type="species" reg="didyma">didyma</tp:taxon-name-part> <tp:taxon-name-part taxon-name-part-type="subspecies" reg="libanotica">libanotica</tp:taxon-name-part></tp:taxon-name></italic>” from Lebanon (<xref ref-type="bibr" rid="B23">Larsen 1975</xref>), but the vouchers for this chromosomal analysis were larvae, and in my opinion their identification was not certain. They could represent <italic><tp:taxon-name><tp:taxon-name-part taxon-name-part-type="genus" reg="Melitaea">M.</tp:taxon-name-part> <tp:taxon-name-part taxon-name-part-type="species" reg="didyma">didyma</tp:taxon-name-part> <tp:taxon-name-part taxon-name-part-type="subspecies" reg="liliputana">liliputana</tp:taxon-name-part></tp:taxon-name></italic>, but also <italic><tp:taxon-name><tp:taxon-name-part taxon-name-part-type="genus" reg="Melitaea">M.</tp:taxon-name-part> <tp:taxon-name-part taxon-name-part-type="species" reg="acentria">acentria</tp:taxon-name-part></tp:taxon-name></italic> as well as <italic><tp:taxon-name><tp:taxon-name-part taxon-name-part-type="genus" reg="Melitaea">M.</tp:taxon-name-part> <tp:taxon-name-part taxon-name-part-type="species" reg="persea">persea</tp:taxon-name-part></tp:taxon-name></italic> (but certainly not <italic><tp:taxon-name><tp:taxon-name-part taxon-name-part-type="genus" reg="Melitaea">M.</tp:taxon-name-part> <tp:taxon-name-part taxon-name-part-type="species" reg="deserticola">deserticola</tp:taxon-name-part></tp:taxon-name></italic> in which <abbrev xmlns:xlink="http://www.w3.org/1999/xlink" xlink:title="haploid chromosome numbers" id="ABBRID0EBSAG" xlink:type="simple">n</abbrev>=29 was found and not <italic><tp:taxon-name><tp:taxon-name-part taxon-name-part-type="genus" reg="Melitaea">M.</tp:taxon-name-part> <tp:taxon-name-part taxon-name-part-type="species" reg="trivia">trivia</tp:taxon-name-part></tp:taxon-name></italic> in which <abbrev xmlns:xlink="http://www.w3.org/1999/xlink" xlink:title="haploid chromosome numbers" id="ABBRID0EQSAG" xlink:type="simple">n</abbrev>=31 was found, <xref ref-type="bibr" rid="B23">Larsen 1975</xref>). Finally, <abbrev xmlns:xlink="http://www.w3.org/1999/xlink" xlink:title="haploid chromosome numbers" id="ABBRID0EYSAG" xlink:type="simple">n</abbrev>=27 was reported for “<italic><tp:taxon-name><tp:taxon-name-part taxon-name-part-type="genus" reg="Melitaea">M.</tp:taxon-name-part> <tp:taxon-name-part taxon-name-part-type="species" reg="montium">montium</tp:taxon-name-part></tp:taxon-name></italic>” from Lebanon (<xref ref-type="bibr" rid="B6">de Lesse 1960</xref>), but in the last case the identity of the studied samples was also not clear because the identification was not supported by genitalia analysis.</p><p>Thus, no fixed karyotype difference is known to exist between <italic><tp:taxon-name><tp:taxon-name-part taxon-name-part-type="genus" reg="Melitaea">M.</tp:taxon-name-part> <tp:taxon-name-part taxon-name-part-type="species" reg="acentria">acentria</tp:taxon-name-part></tp:taxon-name></italic> and <italic><tp:taxon-name><tp:taxon-name-part taxon-name-part-type="genus" reg="Melitaea">M.</tp:taxon-name-part> <tp:taxon-name-part taxon-name-part-type="species" reg="persea">persea</tp:taxon-name-part></tp:taxon-name></italic> as well as between <italic><tp:taxon-name><tp:taxon-name-part taxon-name-part-type="genus" reg="Melitaea">M.</tp:taxon-name-part> <tp:taxon-name-part taxon-name-part-type="species" reg="acentria">acentria</tp:taxon-name-part></tp:taxon-name></italic> and <italic><tp:taxon-name><tp:taxon-name-part taxon-name-part-type="genus" reg="Melitaea">M.</tp:taxon-name-part> <tp:taxon-name-part taxon-name-part-type="species" reg="didyma">didyma</tp:taxon-name-part></tp:taxon-name></italic>. Therefore we cannot use the available chromosomal data for delimitation between these species.</p></tp:treatment-sec><tp:treatment-sec sec-type="Male genitalia structure" id="SECID0EZUAG"><title>Male genitalia structure.</title><p>
              <italic><tp:taxon-name><tp:taxon-name-part taxon-name-part-type="genus" reg="Melitaea">M.</tp:taxon-name-part> <tp:taxon-name-part taxon-name-part-type="species" reg="didyma">didyma</tp:taxon-name-part></tp:taxon-name></italic> from Israel (Mt. Hermon) and <italic><tp:taxon-name><tp:taxon-name-part taxon-name-part-type="genus" reg="Melitaea">M.</tp:taxon-name-part> <tp:taxon-name-part taxon-name-part-type="species" reg="persea">persea</tp:taxon-name-part></tp:taxon-name></italic> from Iran and Azerbaijan were analyzed and were found to possess typical characters described previously (<xref ref-type="bibr" rid="B14">Higgins 1941</xref>, <xref ref-type="bibr" rid="B35">Oorschot and Coutsis 2014</xref>).</p><p>In <italic><tp:taxon-name><tp:taxon-name-part taxon-name-part-type="genus" reg="Melitaea">M.</tp:taxon-name-part> <tp:taxon-name-part taxon-name-part-type="species" reg="persea">persea</tp:taxon-name-part></tp:taxon-name></italic> all the main structures (ring-wall, tegumen, saccus, valvae) are elongated (Fig. <xref ref-type="fig" rid="F5">5a, b</xref>), longest in the genus <italic><tp:taxon-name><tp:taxon-name-part taxon-name-part-type="genus" reg="Melitaea">Melitaea</tp:taxon-name-part></tp:taxon-name></italic> (<xref ref-type="bibr" rid="B35">Oorschot and Coutsis 2014</xref>). The valva is elongated from lateral view (Fig. <xref ref-type="fig" rid="F6">6a</xref>) and the valval distal process is massive (Fig. <xref ref-type="fig" rid="F6">6b</xref>). The dorsum of the valval distal process lies nearly in line with the remainder of the valval dorsum (Fig. <xref ref-type="fig" rid="F6">6a</xref>). The ventrum of the valval distal process possesses a keel bearing strong teeth (Fig. <xref ref-type="fig" rid="F6">6b</xref>). The saccus is bifurcate, with long, distally pointed branches (Fig. <xref ref-type="fig" rid="F5">5a, b</xref>). The aedeagus is curved, with a pronounced dorso-lateral ridge (Fig. <xref ref-type="fig" rid="F7">7a</xref>). The lateral sclerotized element of the tegumen is massive and its distal half is shaped like a smoker’s pipe (Fig. <xref ref-type="fig" rid="F7">7b</xref>).</p><fig id="F5" position="float" orientation="portrait"><label>Figure 5.</label><caption><p>Male genitalia of <italic><tp:taxon-name><tp:taxon-name-part taxon-name-part-type="genus" reg="Melitaea">Melitaea</tp:taxon-name-part> <tp:taxon-name-part taxon-name-part-type="species" reg="persea">persea</tp:taxon-name-part> <tp:taxon-name-part taxon-name-part-type="subspecies" reg="persea">persea</tp:taxon-name-part></tp:taxon-name></italic> (sample 25450_C06, Azerbaijan, Talysh), <italic><tp:taxon-name><tp:taxon-name-part taxon-name-part-type="genus" reg="Melitaea">M.</tp:taxon-name-part> <tp:taxon-name-part taxon-name-part-type="species" reg="acentria">acentria</tp:taxon-name-part></tp:taxon-name></italic> sp. n. (holotype, sample 17949_A06, Israel, Mt. Hermon) and <italic><tp:taxon-name><tp:taxon-name-part taxon-name-part-type="genus" reg="Melitaea">M.</tp:taxon-name-part> <tp:taxon-name-part taxon-name-part-type="species" reg="didyma">didyma</tp:taxon-name-part> <tp:taxon-name-part taxon-name-part-type="subspecies" reg="liliputana">liliputana</tp:taxon-name-part></tp:taxon-name></italic> (sample 17698_E10 Israel, Mt. Hermon) (aedeagus is not shown; branches of saccus are indicated by arrows). <bold>a</bold> <italic><tp:taxon-name><tp:taxon-name-part taxon-name-part-type="genus" reg="Melitaea">M.</tp:taxon-name-part> <tp:taxon-name-part taxon-name-part-type="species" reg="persea">persea</tp:taxon-name-part> <tp:taxon-name-part taxon-name-part-type="subspecies" reg="persea">persea</tp:taxon-name-part></tp:taxon-name></italic>, dorsal view <bold>b</bold> <italic><tp:taxon-name><tp:taxon-name-part taxon-name-part-type="genus" reg="Melitaea">M.</tp:taxon-name-part> <tp:taxon-name-part taxon-name-part-type="species" reg="persea">persea</tp:taxon-name-part> <tp:taxon-name-part taxon-name-part-type="subspecies" reg="persea">persea</tp:taxon-name-part></tp:taxon-name></italic>, ventral view <bold>c</bold> <italic><tp:taxon-name><tp:taxon-name-part taxon-name-part-type="genus" reg="Melitaea">M.</tp:taxon-name-part> <tp:taxon-name-part taxon-name-part-type="species" reg="acentria">acentria</tp:taxon-name-part></tp:taxon-name></italic> sp. n., dorsal view <bold>d</bold> <italic><tp:taxon-name><tp:taxon-name-part taxon-name-part-type="genus" reg="Melitaea">M.</tp:taxon-name-part> <tp:taxon-name-part taxon-name-part-type="species" reg="acentria">acentria</tp:taxon-name-part></tp:taxon-name></italic> sp. n., ventral view <bold>e</bold> <italic><tp:taxon-name><tp:taxon-name-part taxon-name-part-type="genus" reg="Melitaea">M.</tp:taxon-name-part> <tp:taxon-name-part taxon-name-part-type="species" reg="didyma">didyma</tp:taxon-name-part> <tp:taxon-name-part taxon-name-part-type="subspecies" reg="liliputana">liliputana</tp:taxon-name-part></tp:taxon-name></italic>, dorsal view <bold>f</bold> <italic><tp:taxon-name><tp:taxon-name-part taxon-name-part-type="genus" reg="Melitaea">M.</tp:taxon-name-part> <tp:taxon-name-part taxon-name-part-type="species" reg="didyma">didyma</tp:taxon-name-part> <tp:taxon-name-part taxon-name-part-type="subspecies" reg="liliputana">liliputana</tp:taxon-name-part></tp:taxon-name></italic>, ventral view.</p></caption><graphic xmlns:xlink="http://www.w3.org/1999/xlink" xlink:href="comparative_cytogenetics-11-325-g005.jpg" position="float" orientation="portrait" xlink:type="simple" id="oo_134987.jpg"/></fig><p>In <italic><tp:taxon-name><tp:taxon-name-part taxon-name-part-type="genus" reg="Melitaea">M.</tp:taxon-name-part> <tp:taxon-name-part taxon-name-part-type="species" reg="didyma">didyma</tp:taxon-name-part> <tp:taxon-name-part taxon-name-part-type="subspecies" reg="liliputana">liliputana</tp:taxon-name-part></tp:taxon-name></italic> from Mt. Hermon all the main structures (ring-wall, tegumen, saccus, valvae) are significantly shorter than in <italic><tp:taxon-name><tp:taxon-name-part taxon-name-part-type="genus" reg="Melitaea">M.</tp:taxon-name-part> <tp:taxon-name-part taxon-name-part-type="species" reg="persea">persea</tp:taxon-name-part></tp:taxon-name></italic> (Fig. <xref ref-type="fig" rid="F5">5e, f</xref>). The valva is trapezoidal from lateral view (Fig. <xref ref-type="fig" rid="F6">6e</xref>). The valval distal process is delicate (Fig. <xref ref-type="fig" rid="F6">6f</xref>) and the dorsum of the valval distal process forms a clear angle with the remainder of the valval dorsum (Fig. <xref ref-type="fig" rid="F6">6e</xref>). The ventrum of the valval distal process is smooth, without a keel and/or teeth (Fig. <xref ref-type="fig" rid="F6">6f</xref>). The saccus is bifurcate, with short, distally rounded branches (Fig. <xref ref-type="fig" rid="F5">5e, f</xref>). The aedeagus is curved, without a pronounced dorso-lateral ridge (Fig. <xref ref-type="fig" rid="F7">7e</xref>). The lateral sclerotized element of the tegumen is delicate and its distal half is T- or Γ-shaped (Fig. <xref ref-type="fig" rid="F7">7f</xref>).</p><fig id="F6" position="float" orientation="portrait"><label>Figure 6.</label><caption><p>Lateral view of the inner face of right valva (left panel) and distal process (right panel). The angle between the valval dorsum and the distal process (left panel), and the keel of the distal process (right panel), are indicated by arrows. <bold>a, b</bold> <italic><tp:taxon-name><tp:taxon-name-part taxon-name-part-type="genus" reg="Melitaea">Melitaea</tp:taxon-name-part> <tp:taxon-name-part taxon-name-part-type="species" reg="persea">persea</tp:taxon-name-part> <tp:taxon-name-part taxon-name-part-type="subspecies" reg="persea">persea</tp:taxon-name-part></tp:taxon-name></italic> (sample 25450_C06, Azerbaijan, Talysh) <bold>c, d</bold> <italic><tp:taxon-name><tp:taxon-name-part taxon-name-part-type="genus" reg="Melitaea">M.</tp:taxon-name-part> <tp:taxon-name-part taxon-name-part-type="species" reg="acentria">acentria</tp:taxon-name-part></tp:taxon-name></italic> sp. n. (holotype, sample 17949_A06, Israel, Mt. Hermon) <bold>e, f</bold> <italic><tp:taxon-name><tp:taxon-name-part taxon-name-part-type="genus" reg="Melitaea">M.</tp:taxon-name-part> <tp:taxon-name-part taxon-name-part-type="species" reg="didyma">didyma</tp:taxon-name-part> <tp:taxon-name-part taxon-name-part-type="subspecies" reg="liliputana">liliputana</tp:taxon-name-part></tp:taxon-name></italic> (sample 17698_E10 Israel, Mt. Hermon).</p></caption><graphic xmlns:xlink="http://www.w3.org/1999/xlink" xlink:href="comparative_cytogenetics-11-325-g006.jpg" position="float" orientation="portrait" xlink:type="simple" id="oo_134990.jpg"/></fig><p>In <italic><tp:taxon-name><tp:taxon-name-part taxon-name-part-type="genus" reg="Melitaea">M.</tp:taxon-name-part> <tp:taxon-name-part taxon-name-part-type="species" reg="acentria">acentria</tp:taxon-name-part></tp:taxon-name></italic> genitalia are clearly different from both <italic><tp:taxon-name><tp:taxon-name-part taxon-name-part-type="genus" reg="Melitaea">M.</tp:taxon-name-part> <tp:taxon-name-part taxon-name-part-type="species" reg="persea">persea</tp:taxon-name-part></tp:taxon-name></italic> and <italic><tp:taxon-name><tp:taxon-name-part taxon-name-part-type="genus" reg="Melitaea">M.</tp:taxon-name-part> <tp:taxon-name-part taxon-name-part-type="species" reg="didyma">didyma</tp:taxon-name-part></tp:taxon-name></italic>, but at the same time are intermediate in some aspects. All the main structures (ring-wall, tegumen, saccus, valvae) are similar to those in <italic><tp:taxon-name><tp:taxon-name-part taxon-name-part-type="genus" reg="Melitaea">M.</tp:taxon-name-part> <tp:taxon-name-part taxon-name-part-type="species" reg="persea">persea</tp:taxon-name-part></tp:taxon-name></italic> but shorter (however, longer than in <italic><tp:taxon-name><tp:taxon-name-part taxon-name-part-type="genus" reg="Melitaea">M.</tp:taxon-name-part> <tp:taxon-name-part taxon-name-part-type="species" reg="didyma">didyma</tp:taxon-name-part></tp:taxon-name></italic>) (Fig. <xref ref-type="fig" rid="F5">5c,d</xref>). The valva is cylindrical from lateral view (Fig. <xref ref-type="fig" rid="F6">6c</xref>). The valval distal process is intermediate in its shape between <italic><tp:taxon-name><tp:taxon-name-part taxon-name-part-type="genus" reg="Melitaea">M.</tp:taxon-name-part> <tp:taxon-name-part taxon-name-part-type="species" reg="persea">persea</tp:taxon-name-part></tp:taxon-name></italic> and <italic><tp:taxon-name><tp:taxon-name-part taxon-name-part-type="genus" reg="Melitaea">M.</tp:taxon-name-part> <tp:taxon-name-part taxon-name-part-type="species" reg="didyma">didyma</tp:taxon-name-part></tp:taxon-name></italic> (Fig. <xref ref-type="fig" rid="F6">6c, d</xref>). Its dorsal and ventral borders are roughly parallel from lateral view (Fig. <xref ref-type="fig" rid="F6">6c</xref>). The dorsum of the valval distal process forms a clear angle with the remainder of the valval dorsum (similarly to <italic><tp:taxon-name><tp:taxon-name-part taxon-name-part-type="genus" reg="Melitaea">M.</tp:taxon-name-part> <tp:taxon-name-part taxon-name-part-type="species" reg="didyma">didyma</tp:taxon-name-part></tp:taxon-name></italic>) (Fig. <xref ref-type="fig" rid="F6">6c</xref>). At the same time, the ventrum of the valval distal process possesses a keel bearing teeth (similarly to <italic><tp:taxon-name><tp:taxon-name-part taxon-name-part-type="genus" reg="Melitaea">M.</tp:taxon-name-part> <tp:taxon-name-part taxon-name-part-type="species" reg="persea">persea</tp:taxon-name-part></tp:taxon-name></italic>) (Fig. <xref ref-type="fig" rid="F6">6d</xref>). However, this keel and teeth are smaller and more delicate than <!--PageBreak--><!--PageBreak-->in <italic><tp:taxon-name><tp:taxon-name-part taxon-name-part-type="genus" reg="Melitaea">M.</tp:taxon-name-part> <tp:taxon-name-part taxon-name-part-type="species" reg="persea">persea</tp:taxon-name-part></tp:taxon-name></italic> (Fig. <xref ref-type="fig" rid="F6">6d</xref>). The saccus is bifurcate, with relatively long, distally pointed branches; however, these branches are shorter than in <italic><tp:taxon-name><tp:taxon-name-part taxon-name-part-type="genus" reg="Melitaea">M.</tp:taxon-name-part> <tp:taxon-name-part taxon-name-part-type="species" reg="persea">persea</tp:taxon-name-part></tp:taxon-name></italic>, but longer than in <italic><tp:taxon-name><tp:taxon-name-part taxon-name-part-type="genus" reg="Melitaea">M.</tp:taxon-name-part> <tp:taxon-name-part taxon-name-part-type="species" reg="didyma">didyma</tp:taxon-name-part> <tp:taxon-name-part taxon-name-part-type="subspecies" reg="liliputana">liliputana</tp:taxon-name-part></tp:taxon-name></italic>, where they are almost absent (Fig. <xref ref-type="fig" rid="F5">5c, d</xref>). The aedeagus is curved, with a dorso-lateral ridge (Fig. <xref ref-type="fig" rid="F7">7c</xref>); thus the aedeagus of <italic><tp:taxon-name><tp:taxon-name-part taxon-name-part-type="genus" reg="Melitaea">M.</tp:taxon-name-part> <tp:taxon-name-part taxon-name-part-type="species" reg="acentria">acentria</tp:taxon-name-part></tp:taxon-name></italic> is not intermediate between <italic><tp:taxon-name><tp:taxon-name-part taxon-name-part-type="genus" reg="Melitaea">M.</tp:taxon-name-part> <tp:taxon-name-part taxon-name-part-type="species" reg="persea">persea</tp:taxon-name-part></tp:taxon-name></italic> and <italic><tp:taxon-name><tp:taxon-name-part taxon-name-part-type="genus" reg="Melitaea">M.</tp:taxon-name-part> <tp:taxon-name-part taxon-name-part-type="species" reg="didyma">didyma</tp:taxon-name-part></tp:taxon-name></italic>, but similar to <italic><tp:taxon-name><tp:taxon-name-part taxon-name-part-type="genus" reg="Melitaea">M.</tp:taxon-name-part> <tp:taxon-name-part taxon-name-part-type="species" reg="persea">persea</tp:taxon-name-part></tp:taxon-name></italic>. The lateral sclerotized element of the tegumen is massive and its distal half is shaped like a smoker’s pipe (Fig. <xref ref-type="fig" rid="F7">7d</xref>). This type of male genitalia was found in all seven studied samples including two samples (25453_E08 and 25458_C09) that were characterized by the mitochondrial haplogroup P2 (Figs <xref ref-type="fig" rid="F8">8</xref> and <xref ref-type="fig" rid="F9">9</xref>).</p><fig id="F7" position="float" orientation="portrait"><label>Figure 7.</label><caption><p>Lateral view of the left side of aedeagus and (left panel), and lateral view of the right side of tegumen (right panel). The post-zonal dorso-lateral ridge (left panel) and lateral sclerotized element (right panel) are indicated by arrows. <bold>a, b</bold> <italic><tp:taxon-name><tp:taxon-name-part taxon-name-part-type="genus" reg="Melitaea">Melitaea</tp:taxon-name-part> <tp:taxon-name-part taxon-name-part-type="species" reg="persea">persea</tp:taxon-name-part> <tp:taxon-name-part taxon-name-part-type="subspecies" reg="persea">persea</tp:taxon-name-part></tp:taxon-name></italic> (sample 25450_C06, Azerbaijan, Talysh) <bold>c, d</bold> <italic><tp:taxon-name><tp:taxon-name-part taxon-name-part-type="genus" reg="Melitaea">M.</tp:taxon-name-part> <tp:taxon-name-part taxon-name-part-type="species" reg="acentria">acentria</tp:taxon-name-part></tp:taxon-name></italic> sp. n. (holotype, sample 17949_A06, Israel, Mt. Hermon) <bold>e, f</bold> <italic><tp:taxon-name><tp:taxon-name-part taxon-name-part-type="genus" reg="Melitaea">M.</tp:taxon-name-part> <tp:taxon-name-part taxon-name-part-type="species" reg="didyma">didyma</tp:taxon-name-part> <tp:taxon-name-part taxon-name-part-type="subspecies" reg="liliputana">liliputana</tp:taxon-name-part></tp:taxon-name></italic> (sample sample 17698_E10 Israel, Mt. Hermon).</p></caption><graphic xmlns:xlink="http://www.w3.org/1999/xlink" xlink:href="comparative_cytogenetics-11-325-g007.jpg" position="float" orientation="portrait" xlink:type="simple" id="oo_134991.jpg"/></fig><!--PageBreak--></tp:treatment-sec><tp:treatment-sec sec-type="COI barcode analysis" id="SECID0EHJBG"><title>
              <abbrev xmlns:xlink="http://www.w3.org/1999/xlink" xlink:title="cytochrome c oxidase subunit I" id="ABBRID0EMJBG" xlink:type="simple">COI</abbrev> barcode analysis.</title><p>The <italic><abbrev xmlns:xlink="http://www.w3.org/1999/xlink" xlink:title="cytochrome c oxidase subunit I" id="ABBRID0ETJBG" xlink:type="simple">COI</abbrev></italic> barcode analysis revealed five major clusters represented by (1) <italic><tp:taxon-name><tp:taxon-name-part taxon-name-part-type="genus" reg="Melitaea">M.</tp:taxon-name-part> <tp:taxon-name-part taxon-name-part-type="species" reg="trivia">trivia</tp:taxon-name-part> <tp:taxon-name-part taxon-name-part-type="subspecies" reg="syriaca">syriaca</tp:taxon-name-part></tp:taxon-name></italic>, (2) <italic><tp:taxon-name><tp:taxon-name-part taxon-name-part-type="genus" reg="Melitaea">M.</tp:taxon-name-part> <tp:taxon-name-part taxon-name-part-type="species" reg="deserticola">deserticola</tp:taxon-name-part></tp:taxon-name></italic>, (3) <italic><tp:taxon-name><tp:taxon-name-part taxon-name-part-type="genus" reg="Melitaea">M.</tp:taxon-name-part> <tp:taxon-name-part taxon-name-part-type="species" reg="didyma">didyma</tp:taxon-name-part> <tp:taxon-name-part taxon-name-part-type="subspecies" reg="liliputana">liliputana</tp:taxon-name-part></tp:taxon-name></italic>, (4) <italic><tp:taxon-name><tp:taxon-name-part taxon-name-part-type="genus" reg="Melitaea">M.</tp:taxon-name-part> <tp:taxon-name-part taxon-name-part-type="species" reg="casta">casta</tp:taxon-name-part></tp:taxon-name></italic> and (5) taxa of the <italic><tp:taxon-name><tp:taxon-name-part taxon-name-part-type="genus" reg="Melitaea">M.</tp:taxon-name-part> <tp:taxon-name-part taxon-name-part-type="species" reg="persea">persea</tp:taxon-name-part></tp:taxon-name></italic> group (haplogroups A, H, P1, P2 and P3) (Fig. <xref ref-type="fig" rid="F8">8</xref>). Interestingly, this analysis showed that the phenotypically similar species <italic><tp:taxon-name><tp:taxon-name-part taxon-name-part-type="genus" reg="Melitaea">M.</tp:taxon-name-part> <tp:taxon-name-part taxon-name-part-type="species" reg="trivia">trivia</tp:taxon-name-part> <tp:taxon-name-part taxon-name-part-type="subspecies" reg="syriaca">syriaca</tp:taxon-name-part></tp:taxon-name></italic>, <italic><tp:taxon-name><tp:taxon-name-part taxon-name-part-type="genus" reg="Melitaea">M.</tp:taxon-name-part> <tp:taxon-name-part taxon-name-part-type="species" reg="deserticola">deserticola</tp:taxon-name-part></tp:taxon-name></italic> and <italic><tp:taxon-name><tp:taxon-name-part taxon-name-part-type="genus" reg="Melitaea">M.</tp:taxon-name-part> <tp:taxon-name-part taxon-name-part-type="species" reg="didyma">didyma</tp:taxon-name-part> <tp:taxon-name-part taxon-name-part-type="subspecies" reg="liliputana">liliputana</tp:taxon-name-part></tp:taxon-name></italic>, can be easily separated by their DNA barcodes.</p><fig id="F8" position="float" orientation="portrait"><label>Figure 8.</label><caption><p>The Bayesian tree of studied <italic><tp:taxon-name><tp:taxon-name-part taxon-name-part-type="genus" reg="Melitaea">Melitaea</tp:taxon-name-part></tp:taxon-name></italic> samples based on analysis of <italic>the cytochrome oxidase subunit I</italic> (<italic><abbrev xmlns:xlink="http://www.w3.org/1999/xlink" xlink:title="cytochrome c oxidase subunit I" id="ABBRID0EVNBG" xlink:type="simple">COI</abbrev></italic>) gene. Numbers at nodes indicate Bayesian posterior probability. A, H, P1, P2 and P3 are recovered haplogroups of the <italic><tp:taxon-name><tp:taxon-name-part taxon-name-part-type="genus" reg="Melitaea">M.</tp:taxon-name-part> <tp:taxon-name-part taxon-name-part-type="species" reg="persea">persea</tp:taxon-name-part></tp:taxon-name></italic> species complex (see Fig. <xref ref-type="fig" rid="F9">9</xref> for more details).</p></caption><graphic xmlns:xlink="http://www.w3.org/1999/xlink" xlink:href="comparative_cytogenetics-11-325-g008.jpg" position="float" orientation="portrait" xlink:type="simple" id="oo_134994.jpg"/></fig><p>The analysis recovered the <italic><tp:taxon-name><tp:taxon-name-part taxon-name-part-type="genus" reg="Melitaea">M.</tp:taxon-name-part> <tp:taxon-name-part taxon-name-part-type="species" reg="persea">persea</tp:taxon-name-part></tp:taxon-name></italic> group (<italic><tp:taxon-name><tp:taxon-name-part taxon-name-part-type="genus" reg="Melitaea">M.</tp:taxon-name-part> <tp:taxon-name-part taxon-name-part-type="species" reg="acentria">acentria</tp:taxon-name-part></tp:taxon-name></italic> + <italic><tp:taxon-name><tp:taxon-name-part taxon-name-part-type="genus" reg="Melitaea">M.</tp:taxon-name-part> <tp:taxon-name-part taxon-name-part-type="species" reg="persea">persea</tp:taxon-name-part></tp:taxon-name></italic> +<italic><tp:taxon-name><tp:taxon-name-part taxon-name-part-type="genus" reg="Melitaea">M.</tp:taxon-name-part> <tp:taxon-name-part taxon-name-part-type="species" reg="higginsi">higginsi</tp:taxon-name-part></tp:taxon-name></italic>) as a strongly supported monophyletic clade sister to <italic><tp:taxon-name><tp:taxon-name-part taxon-name-part-type="genus" reg="Melitaea">M.</tp:taxon-name-part> <tp:taxon-name-part taxon-name-part-type="species" reg="casta">casta</tp:taxon-name-part></tp:taxon-name></italic> (Fig. <xref ref-type="fig" rid="F9">9</xref>). This clade was divided into five lineages.</p><p>The first lineage (haplogroup P1) includes a huge range of <italic><tp:taxon-name><tp:taxon-name-part taxon-name-part-type="genus" reg="Melitaea">M.</tp:taxon-name-part> <tp:taxon-name-part taxon-name-part-type="species" reg="persea">persea</tp:taxon-name-part></tp:taxon-name></italic> populations from Daghestan (Russia) in the north to Shiraz province (Iran) in the south, including samples from Shiraz in SW Iran, which represents the type locality of <italic><tp:taxon-name><tp:taxon-name-part taxon-name-part-type="genus" reg="Melitaea">M.</tp:taxon-name-part> <tp:taxon-name-part taxon-name-part-type="species" reg="persea">persea</tp:taxon-name-part></tp:taxon-name></italic>. Across this range, <italic><tp:taxon-name><tp:taxon-name-part taxon-name-part-type="genus" reg="Melitaea">M.</tp:taxon-name-part> <tp:taxon-name-part taxon-name-part-type="species" reg="persea">persea</tp:taxon-name-part></tp:taxon-name></italic> shows various degrees of localized morphological diversification, and from this territory several taxa, currently attributed to <italic><tp:taxon-name><tp:taxon-name-part taxon-name-part-type="genus" reg="Melitaea">M.</tp:taxon-name-part> <tp:taxon-name-part taxon-name-part-type="species" reg="persea">persea</tp:taxon-name-part></tp:taxon-name></italic>, were described: <italic><tp:taxon-name><tp:taxon-name-part taxon-name-part-type="genus" reg="Melitaea">M.</tp:taxon-name-part> <tp:taxon-name-part taxon-name-part-type="species" reg="didyma">didyma</tp:taxon-name-part> <tp:taxon-name-part taxon-name-part-type="subspecies" reg="caucasica">caucasica</tp:taxon-name-part></tp:taxon-name></italic> Staudinger, 1861; <italic><tp:taxon-name><tp:taxon-name-part taxon-name-part-type="genus" reg="Melitaea">M.</tp:taxon-name-part> <tp:taxon-name-part taxon-name-part-type="species" reg="didyma">didyma</tp:taxon-name-part> <tp:taxon-name-part taxon-name-part-type="subspecies" reg="kaschtschenkoi">kaschtschenkoi</tp:taxon-name-part></tp:taxon-name></italic> Christoph, 1889; <italic><tp:taxon-name><tp:taxon-name-part taxon-name-part-type="genus" reg="Melitaea">M.</tp:taxon-name-part> <tp:taxon-name-part taxon-name-part-type="species" reg="didyma">didyma</tp:taxon-name-part> <tp:taxon-name-part taxon-name-part-type="subspecies" reg="araratica">araratica</tp:taxon-name-part></tp:taxon-name></italic> Verity, 1929; <italic><tp:taxon-name><tp:taxon-name-part taxon-name-part-type="genus" reg="Melitaea">M.</tp:taxon-name-part> <tp:taxon-name-part taxon-name-part-type="species" reg="didyma">didyma</tp:taxon-name-part> <tp:taxon-name-part taxon-name-part-type="subspecies" reg="magnacasta">magnacasta</tp:taxon-name-part></tp:taxon-name></italic> Verity, 1929; <italic><tp:taxon-name><tp:taxon-name-part taxon-name-part-type="genus" reg="Melitaea">Melitaea</tp:taxon-name-part> <tp:taxon-name-part taxon-name-part-type="species" reg="tauricus">tauricus</tp:taxon-name-part></tp:taxon-name></italic> <!--PageBreak--><!--PageBreak--><!--PageBreak-->Belter, 1934; <italic><tp:taxon-name><tp:taxon-name-part taxon-name-part-type="genus" reg="Melitaea">M.</tp:taxon-name-part> <tp:taxon-name-part taxon-name-part-type="species" reg="pesea">pesea</tp:taxon-name-part> <tp:taxon-name-part taxon-name-part-type="subspecies" reg="hafiz">hafiz</tp:taxon-name-part></tp:taxon-name></italic> Higgins, 1941; <italic><tp:taxon-name><tp:taxon-name-part taxon-name-part-type="genus" reg="Melitaea">M.</tp:taxon-name-part> <tp:taxon-name-part taxon-name-part-type="species" reg="hafiz">hafiz</tp:taxon-name-part> <tp:taxon-name-part taxon-name-part-type="subspecies" reg="darius">darius</tp:taxon-name-part></tp:taxon-name></italic> Gross &amp; Ebert, 1975 and <italic><tp:taxon-name><tp:taxon-name-part taxon-name-part-type="genus" reg="Melitaea">M.</tp:taxon-name-part> <tp:taxon-name-part taxon-name-part-type="species" reg="jitka">jitka</tp:taxon-name-part></tp:taxon-name></italic> D.Weiss &amp; Major 2000. The taxonomy of these taxa was studied in more detail by <xref ref-type="bibr" rid="B35">Oorschot and Coutsis (2014)</xref>, who found that they are closely related and should be considered no more than synonyms of <italic><tp:taxon-name><tp:taxon-name-part taxon-name-part-type="genus" reg="Melitaea">M.</tp:taxon-name-part> <tp:taxon-name-part taxon-name-part-type="species" reg="persea">persea</tp:taxon-name-part> <tp:taxon-name-part taxon-name-part-type="subspecies" reg="persea">persea</tp:taxon-name-part></tp:taxon-name></italic>. My DNA barcode results are consistent with this conclusion (Fig. <xref ref-type="fig" rid="F9">9</xref>).</p><fig id="F9" position="float" orientation="portrait"><label>Figure 9.</label><caption><p>Fragment of the Bayesian tree of the studied <italic><tp:taxon-name><tp:taxon-name-part taxon-name-part-type="genus" reg="Melitaea">Melitaea</tp:taxon-name-part></tp:taxon-name></italic> samples based on analysis of the <italic>cytochrome oxidase subunit I</italic> (<italic><abbrev xmlns:xlink="http://www.w3.org/1999/xlink" xlink:title="cytochrome c oxidase subunit I" id="ABBRID0EVWBG" xlink:type="simple">COI</abbrev></italic>) gene. <italic><tp:taxon-name><tp:taxon-name-part taxon-name-part-type="genus" reg="Melitaea">M.</tp:taxon-name-part> <tp:taxon-name-part taxon-name-part-type="species" reg="casta">casta</tp:taxon-name-part></tp:taxon-name></italic> and species of the <italic><tp:taxon-name><tp:taxon-name-part taxon-name-part-type="genus" reg="Melitaea">M.</tp:taxon-name-part> <tp:taxon-name-part taxon-name-part-type="species" reg="persea">persea</tp:taxon-name-part></tp:taxon-name></italic> species complex are shown. Numbers at nodes indicate Bayesian posterior probability. A, H, P1, P2 and P3 are recovered haplogroups of the <italic><tp:taxon-name><tp:taxon-name-part taxon-name-part-type="genus" reg="Melitaea">M.</tp:taxon-name-part> <tp:taxon-name-part taxon-name-part-type="species" reg="persea">persea</tp:taxon-name-part></tp:taxon-name></italic> species complex.</p></caption><graphic xmlns:xlink="http://www.w3.org/1999/xlink" xlink:href="comparative_cytogenetics-11-325-g009.jpg" position="float" orientation="portrait" xlink:type="simple" id="oo_134996.jpg"/></fig><p>The haplogroup P1 includes also a female sample 17966_F12 possessing intermediate morphological characters between <italic><tp:taxon-name><tp:taxon-name-part taxon-name-part-type="genus" reg="Melitaea">M.</tp:taxon-name-part> <tp:taxon-name-part taxon-name-part-type="species" reg="interrupta">interrupta</tp:taxon-name-part></tp:taxon-name></italic> and <italic><tp:taxon-name><tp:taxon-name-part taxon-name-part-type="genus" reg="Melitaea">M.</tp:taxon-name-part> <tp:taxon-name-part taxon-name-part-type="species" reg="persea">persea</tp:taxon-name-part></tp:taxon-name></italic> (Fig. <xref ref-type="fig" rid="F10">10b</xref>). In this specimen wing upperside is similar to that in <italic><tp:taxon-name><tp:taxon-name-part taxon-name-part-type="genus" reg="Melitaea">M.</tp:taxon-name-part> <tp:taxon-name-part taxon-name-part-type="species" reg="interrupta">interrupta</tp:taxon-name-part></tp:taxon-name></italic>, whereas the wing underside is without black scales along the veins which are typical for <italic><tp:taxon-name><tp:taxon-name-part taxon-name-part-type="genus" reg="Melitaea">M.</tp:taxon-name-part> <tp:taxon-name-part taxon-name-part-type="species" reg="interrupta">interrupta</tp:taxon-name-part></tp:taxon-name></italic> (Fig. <xref ref-type="fig" rid="F10">10h</xref>), but with orange-red submarginal spots edged by black scales typical for <italic><tp:taxon-name><tp:taxon-name-part taxon-name-part-type="genus" reg="Melitaea">M.</tp:taxon-name-part> <tp:taxon-name-part taxon-name-part-type="species" reg="persea">persea</tp:taxon-name-part></tp:taxon-name></italic> (Fig. <xref ref-type="fig" rid="F2">2e–h</xref>, <xref ref-type="fig" rid="F10">10a</xref>). This sample was collected at the same place with three typical <italic><tp:taxon-name><tp:taxon-name-part taxon-name-part-type="genus" reg="Melitaea">M.</tp:taxon-name-part> <tp:taxon-name-part taxon-name-part-type="species" reg="interrupta">interrupta</tp:taxon-name-part></tp:taxon-name></italic> males (samples17966_F09, 17966_F10 and 17966_F11) possessing typical <italic><tp:taxon-name><tp:taxon-name-part taxon-name-part-type="genus" reg="Melitaea">M.</tp:taxon-name-part> <tp:taxon-name-part taxon-name-part-type="species" reg="interrupta">interrupta</tp:taxon-name-part></tp:taxon-name></italic> phenotype (Fig. <xref ref-type="fig" rid="F10">10h</xref>) and <italic><abbrev xmlns:xlink="http://www.w3.org/1999/xlink" xlink:title="cytochrome c oxidase subunit I" id="ABBRID0ED2BG" xlink:type="simple">COI</abbrev></italic> haplotypes (GenBank # <ext-link xmlns:xlink="http://www.w3.org/1999/xlink" ext-link-type="gen" xlink:href="KT874702" xlink:type="simple">KT874702</ext-link>, <ext-link xmlns:xlink="http://www.w3.org/1999/xlink" ext-link-type="gen" xlink:href="KT874740" xlink:type="simple">KT874740</ext-link> and <ext-link xmlns:xlink="http://www.w3.org/1999/xlink" ext-link-type="gen" xlink:href="KT874741" xlink:type="simple">KT874741</ext-link>), which were very different from those of <italic><tp:taxon-name><tp:taxon-name-part taxon-name-part-type="genus" reg="Melitaea">M.</tp:taxon-name-part> <tp:taxon-name-part taxon-name-part-type="species" reg="persea">persea</tp:taxon-name-part></tp:taxon-name></italic> (see Fig. <xref ref-type="fig" rid="F4">4</xref> in <xref ref-type="bibr" rid="B36">Pazhenkova and Lukhtanov 2016</xref>). It is thus probable that the female 17966_F12 is a result of a more or less recent hybridization between <italic><tp:taxon-name><tp:taxon-name-part taxon-name-part-type="genus" reg="Melitaea">M.</tp:taxon-name-part> <tp:taxon-name-part taxon-name-part-type="species" reg="interrupta">interrupta</tp:taxon-name-part></tp:taxon-name></italic> and <italic><tp:taxon-name><tp:taxon-name-part taxon-name-part-type="genus" reg="Melitaea">M.</tp:taxon-name-part> <tp:taxon-name-part taxon-name-part-type="species" reg="persea">persea</tp:taxon-name-part></tp:taxon-name></italic>. Thus, it likely represents a first molecular evidence for sporadic interspecific hybridization in <italic><tp:taxon-name><tp:taxon-name-part taxon-name-part-type="genus" reg="Melitaea">Melitaea</tp:taxon-name-part></tp:taxon-name></italic>.</p><fig id="F10" position="float" orientation="portrait"><label>Figure 10.</label><caption><p>
                  <italic><tp:taxon-name><tp:taxon-name-part taxon-name-part-type="genus" reg="Melitaea">Melitaea</tp:taxon-name-part> <tp:taxon-name-part taxon-name-part-type="species" reg="persea">persea</tp:taxon-name-part> <tp:taxon-name-part taxon-name-part-type="subspecies" reg="persea">persea</tp:taxon-name-part></tp:taxon-name></italic>, presumptive hybrid between <italic><tp:taxon-name><tp:taxon-name-part taxon-name-part-type="genus" reg="Melitaea">M.</tp:taxon-name-part> <tp:taxon-name-part taxon-name-part-type="species" reg="interrupta">interrupta</tp:taxon-name-part></tp:taxon-name></italic> and <italic><tp:taxon-name><tp:taxon-name-part taxon-name-part-type="genus" reg="Melitaea">M.</tp:taxon-name-part> <tp:taxon-name-part taxon-name-part-type="species" reg="persea">persea</tp:taxon-name-part></tp:taxon-name></italic>, <italic><tp:taxon-name><tp:taxon-name-part taxon-name-part-type="genus" reg="Melitaea">M.</tp:taxon-name-part> <tp:taxon-name-part taxon-name-part-type="species" reg="persea">persea</tp:taxon-name-part> <tp:taxon-name-part taxon-name-part-type="subspecies" reg="paphlagonia">paphlagonia</tp:taxon-name-part></tp:taxon-name>, <tp:taxon-name><tp:taxon-name-part taxon-name-part-type="genus" reg="Melitaea">M.</tp:taxon-name-part> <tp:taxon-name-part taxon-name-part-type="species" reg="higginsi">higginsi</tp:taxon-name-part></tp:taxon-name></italic>, <italic><tp:taxon-name><tp:taxon-name-part taxon-name-part-type="genus" reg="Melitaea">M.</tp:taxon-name-part> <tp:taxon-name-part taxon-name-part-type="species" reg="didyma">didyma</tp:taxon-name-part> <tp:taxon-name-part taxon-name-part-type="subspecies" reg="liliputana">liliputana</tp:taxon-name-part></tp:taxon-name></italic> and <italic><tp:taxon-name><tp:taxon-name-part taxon-name-part-type="genus" reg="Melitaea">M.</tp:taxon-name-part> <tp:taxon-name-part taxon-name-part-type="species" reg="interrupta">interrupta</tp:taxon-name-part></tp:taxon-name></italic>. Photos by V. Lukhtanov <bold>a</bold> <italic><tp:taxon-name><tp:taxon-name-part taxon-name-part-type="genus" reg="Melitaea">Melitaea</tp:taxon-name-part> <tp:taxon-name-part taxon-name-part-type="species" reg="persea">persea</tp:taxon-name-part> <tp:taxon-name-part taxon-name-part-type="subspecies" reg="persea">persea</tp:taxon-name-part></tp:taxon-name></italic>, female, 17951_B03, Iran, Esfahan, Kuh-e-Marsenan, near Zefre, 2000 m, 26 May 2002, leg. Hofmann, <abbrev xmlns:xlink="http://www.w3.org/1999/xlink" content-type="institution" xlink:title="McGuire Center for Lepidoptera and Biodiversity" id="ABBRID0EYAAI" xlink:type="simple">MGCL</abbrev> <bold>b</bold> presumptive hybrid female between <italic><tp:taxon-name><tp:taxon-name-part taxon-name-part-type="genus" reg="Melitaea">M.</tp:taxon-name-part> <tp:taxon-name-part taxon-name-part-type="species" reg="interrupta">interrupta</tp:taxon-name-part></tp:taxon-name></italic> and <italic><tp:taxon-name><tp:taxon-name-part taxon-name-part-type="genus" reg="Melitaea">M.</tp:taxon-name-part> <tp:taxon-name-part taxon-name-part-type="species" reg="persea">persea</tp:taxon-name-part></tp:taxon-name></italic>, 17966_F12, Armenia, Zhangezur Range, Megri district, Litchk, 1800 m, 23 July 1999, A. Dantchenko leg., <abbrev xmlns:xlink="http://www.w3.org/1999/xlink" content-type="institution" xlink:title="McGuire Center for Lepidoptera and Biodiversity" id="ABBRID0EVBAI" xlink:type="simple">MGCL</abbrev> <bold>c</bold> <italic><tp:taxon-name><tp:taxon-name-part taxon-name-part-type="genus" reg="Melitaea">M.</tp:taxon-name-part> <tp:taxon-name-part taxon-name-part-type="species" reg="persea">persea</tp:taxon-name-part> <tp:taxon-name-part taxon-name-part-type="subspecies" reg="paphlagonia">paphlagonia</tp:taxon-name-part></tp:taxon-name></italic>, male, 17951_F11, Iran, Khorasan, Kuh-e-Binalut, 15 km SW Zoshk, 2300–2500 m, 7 June 1999, leg. P. Hofmann, <abbrev xmlns:xlink="http://www.w3.org/1999/xlink" content-type="institution" xlink:title="McGuire Center for Lepidoptera and Biodiversity" id="ABBRID0ELCAI" xlink:type="simple">MGCL</abbrev> <bold>d</bold> <italic><tp:taxon-name><tp:taxon-name-part taxon-name-part-type="genus" reg="Melitaea">M.</tp:taxon-name-part> <tp:taxon-name-part taxon-name-part-type="species" reg="persea">persea</tp:taxon-name-part> <tp:taxon-name-part taxon-name-part-type="subspecies" reg="paphlagonia">paphlagonia</tp:taxon-name-part></tp:taxon-name></italic>, male, 17951_F11, Iran, Khorasan, Kuh-e-Binalut, 15 km SW Zoshk, 2300-2500 m, 7 June 1999, leg. P. Hofmann, <abbrev xmlns:xlink="http://www.w3.org/1999/xlink" content-type="institution" xlink:title="McGuire Center for Lepidoptera and Biodiversity" id="ABBRID0EBDAI" xlink:type="simple">MGCL</abbrev> <bold>e</bold> <italic><tp:taxon-name><tp:taxon-name-part taxon-name-part-type="genus" reg="Melitaea">M.</tp:taxon-name-part> <tp:taxon-name-part taxon-name-part-type="species" reg="higginsi">higginsi</tp:taxon-name-part></tp:taxon-name></italic>, male, 17966_A12, Afghanistan, Hindukush, Panchir Valley, 20 June 2004, M.J.Simon collection, <abbrev xmlns:xlink="http://www.w3.org/1999/xlink" content-type="institution" xlink:title="McGuire Center for Lepidoptera and Biodiversity" id="ABBRID0ETDAI" xlink:type="simple">MGCL</abbrev> <bold>f</bold> <italic><tp:taxon-name><tp:taxon-name-part taxon-name-part-type="genus" reg="Melitaea">M.</tp:taxon-name-part> <tp:taxon-name-part taxon-name-part-type="species" reg="higginsi">higginsi</tp:taxon-name-part></tp:taxon-name></italic>, female, 17950_H10, Afghanistan, Badakhshan, Mt. Yamak N of Anjuman Pass, 3500-4000 m, 1-25 July 2004 M.J.Simon collection, <abbrev xmlns:xlink="http://www.w3.org/1999/xlink" content-type="institution" xlink:title="McGuire Center for Lepidoptera and Biodiversity" id="ABBRID0EFEAI" xlink:type="simple">MGCL</abbrev> <bold>g</bold> <italic><tp:taxon-name><tp:taxon-name-part taxon-name-part-type="genus" reg="Melitaea">M.</tp:taxon-name-part> <tp:taxon-name-part taxon-name-part-type="species" reg="didyma">didyma</tp:taxon-name-part> <tp:taxon-name-part taxon-name-part-type="subspecies" reg="liliputana">liliputana</tp:taxon-name-part></tp:taxon-name></italic>, male, 17968_E10, Israel, Mt. Hermon <bold>h</bold> <italic><tp:taxon-name><tp:taxon-name-part taxon-name-part-type="genus" reg="Melitaea">M.</tp:taxon-name-part> <tp:taxon-name-part taxon-name-part-type="species" reg="interrupta">interrupta</tp:taxon-name-part></tp:taxon-name></italic>, male, 17966_F11, Armenia Armenia, Zhangezur Range, Kadjaran, 2500 m, 21–22 July 1999, leg. A. Chuvilin, <abbrev xmlns:xlink="http://www.w3.org/1999/xlink" content-type="institution" xlink:title="McGuire Center for Lepidoptera and Biodiversity" id="ABBRID0EIFAI" xlink:type="simple">MGCL</abbrev>; the wing underside is with black scales along the veins. Scale bar corresponds to 10 mm in all figures.</p></caption><graphic xmlns:xlink="http://www.w3.org/1999/xlink" xlink:href="comparative_cytogenetics-11-325-g010.jpg" position="float" orientation="portrait" xlink:type="simple" id="oo_135015.jpg"/></fig><p>The second lineage (haplogroup P2) is represented by three specimens from north Lebanon originally identified as <italic><tp:taxon-name><tp:taxon-name-part taxon-name-part-type="genus" reg="Melitaea">M.</tp:taxon-name-part> <tp:taxon-name-part taxon-name-part-type="species" reg="persea">persea</tp:taxon-name-part></tp:taxon-name></italic> (Wahlberg et al. 2005) and by three samples of <italic><tp:taxon-name><tp:taxon-name-part taxon-name-part-type="genus" reg="Melitaea">M.</tp:taxon-name-part> <tp:taxon-name-part taxon-name-part-type="species" reg="acentria">acentria</tp:taxon-name-part></tp:taxon-name></italic> from Mt. Hermon: two males (25453_E08 and 25458_C09) that were indistinguishable in their genitalia from <italic><tp:taxon-name><tp:taxon-name-part taxon-name-part-type="genus" reg="Melitaea">M.</tp:taxon-name-part> <tp:taxon-name-part taxon-name-part-type="species" reg="acentria">acentria</tp:taxon-name-part></tp:taxon-name></italic> of the haplogroup A and a single female (25458_E08). This lineage was found to be closest to P1 (<italic><tp:taxon-name><tp:taxon-name-part taxon-name-part-type="genus" reg="Melitaea">Melitaea</tp:taxon-name-part> <tp:taxon-name-part taxon-name-part-type="species" reg="persea">persea</tp:taxon-name-part> <tp:taxon-name-part taxon-name-part-type="subspecies" reg="persea">persea</tp:taxon-name-part></tp:taxon-name></italic>). It differed from P1 by 7 fixed DNA substitutions in the studied 658 bp fragment of the mitochondrial <italic><abbrev xmlns:xlink="http://www.w3.org/1999/xlink" xlink:title="cytochrome c oxidase subunit I" id="ABBRID0EFHAI" xlink:type="simple">COI</abbrev></italic> gene. The minimal uncorrected <italic><abbrev xmlns:xlink="http://www.w3.org/1999/xlink" xlink:title="cytochrome c oxidase subunit I" id="ABBRID0EKHAI" xlink:type="simple">COI</abbrev> p</italic>-distance between the representatives of these two haplogroups was calculated using both fixed and non-fixed substitutions and was found to be 2.0 %.</p><p>The third lineage (haplogroup P3) includes samples from NE Iran (<italic><tp:taxon-name><tp:taxon-name-part taxon-name-part-type="genus" reg="Melitaea">M.</tp:taxon-name-part> <tp:taxon-name-part taxon-name-part-type="species" reg="persea">persea</tp:taxon-name-part> <tp:taxon-name-part taxon-name-part-type="subspecies" reg="paphlagonia">paphlagonia</tp:taxon-name-part></tp:taxon-name></italic>). It differed from P1 (<italic><tp:taxon-name><tp:taxon-name-part taxon-name-part-type="genus" reg="Melitaea">M.</tp:taxon-name-part> <tp:taxon-name-part taxon-name-part-type="species" reg="persea">persea</tp:taxon-name-part> <tp:taxon-name-part taxon-name-part-type="subspecies" reg="persea">persea</tp:taxon-name-part></tp:taxon-name></italic>) by 10 fixed DNA substitutions in the studied 658 bp fragment of the mitochondrial <italic><abbrev xmlns:xlink="http://www.w3.org/1999/xlink" xlink:title="cytochrome c oxidase subunit I" id="ABBRID0EQIAI" xlink:type="simple">COI</abbrev></italic> gene. The minimal uncorrected <italic><abbrev xmlns:xlink="http://www.w3.org/1999/xlink" xlink:title="cytochrome c oxidase subunit I" id="ABBRID0EVIAI" xlink:type="simple">COI</abbrev> p</italic>-distance between these two haplogroups was found to be 2.3 %. They were also distinct in wing pattern: on the upper surface all the markings were well developed and the first four spots of the discal series were nearly fused to form a prominent costal bar (Fig. <xref ref-type="fig" rid="F10">10c, d</xref>). The male genitalia of <italic><tp:taxon-name><tp:taxon-name-part taxon-name-part-type="genus" reg="Melitaea">M.</tp:taxon-name-part> <tp:taxon-name-part taxon-name-part-type="species" reg="persea">persea</tp:taxon-name-part> <tp:taxon-name-part taxon-name-part-type="subspecies" reg="paphlagonia">paphlagonia</tp:taxon-name-part></tp:taxon-name></italic> were similar to those found in <italic><tp:taxon-name><tp:taxon-name-part taxon-name-part-type="genus" reg="Melitaea">M.</tp:taxon-name-part> <tp:taxon-name-part taxon-name-part-type="species" reg="persea">persea</tp:taxon-name-part> <tp:taxon-name-part taxon-name-part-type="subspecies" reg="persea">persea</tp:taxon-name-part></tp:taxon-name></italic> (<xref ref-type="bibr" rid="B14">Higgins 1941</xref>). This lineage was not recognized as a taxon by <xref ref-type="bibr" rid="B35">Oorschot and Coutsis (2014)</xref>. However, it was recognized as a distinct subspecies by <xref ref-type="bibr" rid="B14">Higgins (1941)</xref>, and my DNA barcode results corroborate this conclusion. The level of <italic><abbrev xmlns:xlink="http://www.w3.org/1999/xlink" xlink:title="cytochrome c oxidase subunit I" id="ABBRID0EJKAI" xlink:type="simple">COI</abbrev></italic> differentiation between M. <italic><tp:taxon-name><tp:taxon-name-part taxon-name-part-type="species" reg="persea">persea</tp:taxon-name-part></tp:taxon-name><tp:taxon-name><tp:taxon-name-part taxon-name-part-type="species" reg="paphlagonia">paphlagonia</tp:taxon-name-part></tp:taxon-name></italic> and <italic><tp:taxon-name><tp:taxon-name-part taxon-name-part-type="genus" reg="Melitaea">M.</tp:taxon-name-part> <tp:taxon-name-part taxon-name-part-type="species" reg="persea">persea</tp:taxon-name-part> <tp:taxon-name-part taxon-name-part-type="subspecies" reg="persea">persea</tp:taxon-name-part></tp:taxon-name></italic> (10 fixed DNA substitutions) was found to be equal to that found between <italic><tp:taxon-name><tp:taxon-name-part taxon-name-part-type="genus" reg="Melitaea">M.</tp:taxon-name-part> <tp:taxon-name-part taxon-name-part-type="species" reg="persea">persea</tp:taxon-name-part> <tp:taxon-name-part taxon-name-part-type="subspecies" reg="persea">persea</tp:taxon-name-part></tp:taxon-name></italic> and <italic><tp:taxon-name><tp:taxon-name-part taxon-name-part-type="genus" reg="Melitaea">M.</tp:taxon-name-part> <tp:taxon-name-part taxon-name-part-type="species" reg="higginsi">higginsi</tp:taxon-name-part></tp:taxon-name></italic> (10 fixed DNA substitutions).</p><p>The forth lineage (haplogroup A), one of the most diverged lineages, is represented by samples from Mt. Hermon (<italic><tp:taxon-name><tp:taxon-name-part taxon-name-part-type="genus" reg="Melitaea">M.</tp:taxon-name-part> <tp:taxon-name-part taxon-name-part-type="species" reg="acentria">acentria</tp:taxon-name-part></tp:taxon-name></italic>). It differed from P1 (<italic><tp:taxon-name><tp:taxon-name-part taxon-name-part-type="genus" reg="Melitaea">M.</tp:taxon-name-part> <tp:taxon-name-part taxon-name-part-type="species" reg="persea">persea</tp:taxon-name-part> <tp:taxon-name-part taxon-name-part-type="subspecies" reg="persea">persea</tp:taxon-name-part></tp:taxon-name></italic>) by 11 fixed nucleotide substitutions in the studied 658 bp fragment of the mitochondrial <!--PageBreak--><!--PageBreak--><italic><abbrev xmlns:xlink="http://www.w3.org/1999/xlink" xlink:title="cytochrome c oxidase subunit I" id="ABBRID0EINAI" xlink:type="simple">COI</abbrev></italic> gene. The minimal uncorrected <italic><abbrev xmlns:xlink="http://www.w3.org/1999/xlink" xlink:title="cytochrome c oxidase subunit I" id="ABBRID0ENNAI" xlink:type="simple">COI</abbrev> p</italic>-distance between these two haplogroups was found to be 2.4 %.</p><p>The fifth lineage (haplogroup H) includes samples of <italic><tp:taxon-name><tp:taxon-name-part taxon-name-part-type="genus" reg="Melitaea">M.</tp:taxon-name-part> <tp:taxon-name-part taxon-name-part-type="species" reg="higginsi">higginsi</tp:taxon-name-part></tp:taxon-name></italic> (Fig. <xref ref-type="fig" rid="F10">10e, f</xref>). This taxon is very rare in collections, and I have been lucky to find two specimens in the McGuire Center. It differed from P1 (<italic><tp:taxon-name><tp:taxon-name-part taxon-name-part-type="genus" reg="Melitaea">M.</tp:taxon-name-part> <tp:taxon-name-part taxon-name-part-type="species" reg="persea">persea</tp:taxon-name-part> <tp:taxon-name-part taxon-name-part-type="subspecies" reg="persea">persea</tp:taxon-name-part></tp:taxon-name></italic>) by 10 fixed DNA substitutions in the studied 658 bp fragment of the mitochondrial <italic><abbrev xmlns:xlink="http://www.w3.org/1999/xlink" xlink:title="cytochrome c oxidase subunit I" id="ABBRID0ETOAI" xlink:type="simple">COI</abbrev></italic> gene. The minimal uncorrected <italic><abbrev xmlns:xlink="http://www.w3.org/1999/xlink" xlink:title="cytochrome c oxidase subunit I" id="ABBRID0EYOAI" xlink:type="simple">COI</abbrev> p</italic>-distance between these two haplogroups was found to be 2.4 %. This taxon is similar to <italic><tp:taxon-name><tp:taxon-name-part taxon-name-part-type="genus" reg="Melitaea">M.</tp:taxon-name-part> <tp:taxon-name-part taxon-name-part-type="species" reg="persea">persea</tp:taxon-name-part></tp:taxon-name></italic> with respect to male genitalia structure (<xref ref-type="bibr" rid="B35">Oorschot and Coutsis 2014</xref>), but quite different in wing pattern. Particularly, in males the hindwing uppersurface is without black spots which are always present in <italic><tp:taxon-name><tp:taxon-name-part taxon-name-part-type="genus" reg="Melitaea">M.</tp:taxon-name-part> <tp:taxon-name-part taxon-name-part-type="species" reg="persea">persea</tp:taxon-name-part></tp:taxon-name></italic>, and in both sexes hindwing underside veins are scaled with black, similar to <italic><tp:taxon-name><tp:taxon-name-part taxon-name-part-type="genus" reg="Melitaea">M.</tp:taxon-name-part> <tp:taxon-name-part taxon-name-part-type="species" reg="interrupta">interrupta</tp:taxon-name-part></tp:taxon-name></italic> and different from <italic><tp:taxon-name><tp:taxon-name-part taxon-name-part-type="genus" reg="Melitaea">M.</tp:taxon-name-part> <tp:taxon-name-part taxon-name-part-type="species" reg="persea">persea</tp:taxon-name-part></tp:taxon-name></italic>. My DNA barcode results confirm the distinctness of this high altitude very local Afghani taxon. They also confirm that this taxon is a member of the <italic><tp:taxon-name><tp:taxon-name-part taxon-name-part-type="genus" reg="Melitaea">M.</tp:taxon-name-part> <tp:taxon-name-part taxon-name-part-type="species" reg="persea">persea</tp:taxon-name-part></tp:taxon-name></italic> species group as suggested by <xref ref-type="bibr" rid="B35">Oorschot and Coutsis (2014)</xref>, and not related to the Mongolian <italic><tp:taxon-name><tp:taxon-name-part taxon-name-part-type="genus" reg="Melitaea">M.</tp:taxon-name-part> <tp:taxon-name-part taxon-name-part-type="species" reg="didymina">didymina</tp:taxon-name-part></tp:taxon-name></italic> Staudinger, 1895 as was supposed by Sakai (1978), as well as not related to <italic><tp:taxon-name><tp:taxon-name-part taxon-name-part-type="genus" reg="Melitaea">M.</tp:taxon-name-part> <tp:taxon-name-part taxon-name-part-type="species" reg="didyma">didyma</tp:taxon-name-part></tp:taxon-name></italic> as was supposed by <xref ref-type="bibr" rid="B18">Kolesnichenko and Churkin (2004)</xref>.</p></tp:treatment-sec><tp:treatment-sec sec-type="diagnosis" id="SECID0EWRAI"><title>Diagnosis.</title><p>Butterfly wing pattern and male genitalia morphology, as well as DNA barcodes certaintly indicate that <italic><tp:taxon-name><tp:taxon-name-part taxon-name-part-type="genus" reg="Melitaea">Melitaea</tp:taxon-name-part> <tp:taxon-name-part taxon-name-part-type="species" reg="acentria">acentria</tp:taxon-name-part></tp:taxon-name></italic> belongs to the <italic><tp:taxon-name><tp:taxon-name-part taxon-name-part-type="genus" reg="Melitaea">M.</tp:taxon-name-part> <tp:taxon-name-part taxon-name-part-type="species" reg="persea">persea</tp:taxon-name-part></tp:taxon-name></italic> species complex. After <xref ref-type="bibr" rid="B35">Oorschot and Coutsis (2014)</xref> this complex includes three closely related species: <italic><tp:taxon-name><tp:taxon-name-part taxon-name-part-type="genus" reg="Melitaea">M.</tp:taxon-name-part> <tp:taxon-name-part taxon-name-part-type="species" reg="persea">persea</tp:taxon-name-part></tp:taxon-name></italic>, <italic><tp:taxon-name><tp:taxon-name-part taxon-name-part-type="genus" reg="Melitaea">M.</tp:taxon-name-part> <tp:taxon-name-part taxon-name-part-type="species" reg="eberti">eberti</tp:taxon-name-part></tp:taxon-name></italic> and <italic><tp:taxon-name><tp:taxon-name-part taxon-name-part-type="genus" reg="Melitaea">M.</tp:taxon-name-part> <tp:taxon-name-part taxon-name-part-type="species" reg="higginsi">higginsi</tp:taxon-name-part></tp:taxon-name></italic>. Male genitalia of these three species were analysed by <xref ref-type="bibr" rid="B35">Oorschot and Coutsis (2014)</xref> and were found to be virtually indistinguishable. <italic><tp:taxon-name><tp:taxon-name-part taxon-name-part-type="genus" reg="Melitaea">Melitaea</tp:taxon-name-part> <tp:taxon-name-part taxon-name-part-type="species" reg="acentria">acentria</tp:taxon-name-part></tp:taxon-name></italic> differs from these most closely related species by several characters in male genitalia. In <italic><tp:taxon-name><tp:taxon-name-part taxon-name-part-type="genus" reg="Melitaea">M.</tp:taxon-name-part> <tp:taxon-name-part taxon-name-part-type="species" reg="acentria">acentria</tp:taxon-name-part></tp:taxon-name></italic> main genitalia structures (ring-wall, tegumen, saccus, valvae) are significantly shorter. The valva is cylindrical from lateral view, not elongated (Fig. <xref ref-type="fig" rid="F6">6c</xref>). The valval distal process is intermediate in its form between <italic><tp:taxon-name><tp:taxon-name-part taxon-name-part-type="genus" reg="Melitaea">M.</tp:taxon-name-part> <tp:taxon-name-part taxon-name-part-type="species" reg="persea">persea</tp:taxon-name-part></tp:taxon-name></italic> and <italic><tp:taxon-name><tp:taxon-name-part taxon-name-part-type="genus" reg="Melitaea">M.</tp:taxon-name-part> <tp:taxon-name-part taxon-name-part-type="species" reg="didyma">didyma</tp:taxon-name-part></tp:taxon-name></italic> (Fig. <xref ref-type="fig" rid="F6">6c, d</xref>). The dorsum of the valval distal process forms a clear angle with the remainder of the valval dorsum (in similar way as in <italic><tp:taxon-name><tp:taxon-name-part taxon-name-part-type="genus" reg="Melitaea">M.</tp:taxon-name-part> <tp:taxon-name-part taxon-name-part-type="species" reg="didyma">didyma</tp:taxon-name-part></tp:taxon-name></italic>) (Fig. <xref ref-type="fig" rid="F6">6c</xref>), but very different from <italic><tp:taxon-name><tp:taxon-name-part taxon-name-part-type="genus" reg="Melitaea">M.</tp:taxon-name-part> <tp:taxon-name-part taxon-name-part-type="species" reg="persea">persea</tp:taxon-name-part></tp:taxon-name></italic>. The keel and teeth of the valval distal process are smaller and more delicate than in <italic><tp:taxon-name><tp:taxon-name-part taxon-name-part-type="genus" reg="Melitaea">M.</tp:taxon-name-part> <tp:taxon-name-part taxon-name-part-type="species" reg="persea">persea</tp:taxon-name-part></tp:taxon-name></italic> (Fig. <xref ref-type="fig" rid="F6">6d</xref>). On average, in <italic><tp:taxon-name><tp:taxon-name-part taxon-name-part-type="genus" reg="Melitaea">M.</tp:taxon-name-part> <tp:taxon-name-part taxon-name-part-type="species" reg="acentria">acentria</tp:taxon-name-part></tp:taxon-name></italic> the ground color of the wing upperside is more orange-red (Fig. <xref ref-type="fig" rid="F2">2a–d</xref>). In other species of the <italic><tp:taxon-name><tp:taxon-name-part taxon-name-part-type="genus" reg="Melitaea">M.</tp:taxon-name-part> <tp:taxon-name-part taxon-name-part-type="species" reg="persea">persea</tp:taxon-name-part></tp:taxon-name></italic> complex it is yellowish-orange (Fig. <xref ref-type="fig" rid="F2">2e-g</xref>, <xref ref-type="fig" rid="F10">10a, c–f</xref>). However, this character is not constant (e.g. see <italic><tp:taxon-name><tp:taxon-name-part taxon-name-part-type="genus" reg="Melitaea">M.</tp:taxon-name-part> <tp:taxon-name-part taxon-name-part-type="species" reg="persea">persea</tp:taxon-name-part></tp:taxon-name></italic> with orange-red wing color on Fig. <xref ref-type="fig" rid="F2">2h</xref>). The great majority of <italic><tp:taxon-name><tp:taxon-name-part taxon-name-part-type="genus" reg="Melitaea">M.</tp:taxon-name-part> <tp:taxon-name-part taxon-name-part-type="species" reg="acentria">acentria</tp:taxon-name-part></tp:taxon-name></italic> samples significantly differ from all other taxa by their DNA barcodes; however, probably due to mitochondrial introgression, a minor part of the samples cluster with the haplogroup P2 of <italic><tp:taxon-name><tp:taxon-name-part taxon-name-part-type="genus" reg="Melitaea">M.</tp:taxon-name-part> <tp:taxon-name-part taxon-name-part-type="species" reg="persea">persea</tp:taxon-name-part></tp:taxon-name></italic>.</p><p>
              <italic><tp:taxon-name><tp:taxon-name-part taxon-name-part-type="genus" reg="Melitaea">Melitaea</tp:taxon-name-part> <tp:taxon-name-part taxon-name-part-type="species" reg="acentria">acentria</tp:taxon-name-part></tp:taxon-name></italic> significantly differs from the distantly related but phenotypically similar species <italic><tp:taxon-name><tp:taxon-name-part taxon-name-part-type="genus" reg="Melitaea">M.</tp:taxon-name-part> <tp:taxon-name-part taxon-name-part-type="species" reg="didyma">didyma</tp:taxon-name-part></tp:taxon-name></italic>, <italic><tp:taxon-name><tp:taxon-name-part taxon-name-part-type="genus" reg="Melitaea">M.</tp:taxon-name-part> <tp:taxon-name-part taxon-name-part-type="species" reg="deserticola">deserticola</tp:taxon-name-part></tp:taxon-name></italic> and <italic><tp:taxon-name><tp:taxon-name-part taxon-name-part-type="genus" reg="Melitaea">M.</tp:taxon-name-part> <tp:taxon-name-part taxon-name-part-type="species" reg="trivia">trivia</tp:taxon-name-part></tp:taxon-name></italic> by DNA barcodes and male genitalia structures. Particularly, it differs from <italic><tp:taxon-name><tp:taxon-name-part taxon-name-part-type="genus" reg="Melitaea">M.</tp:taxon-name-part> <tp:taxon-name-part taxon-name-part-type="species" reg="didyma">didyma</tp:taxon-name-part></tp:taxon-name></italic> by the ventrum of the valval distal process possessing a keel bearing teeth and by the elongated shape of the ring-wall, tegumen, saccus and valvae. <italic><tp:taxon-name><tp:taxon-name-part taxon-name-part-type="genus" reg="Melitaea">Melitaea</tp:taxon-name-part> <tp:taxon-name-part taxon-name-part-type="species" reg="acentria">acentria</tp:taxon-name-part></tp:taxon-name></italic> mostly differs from <italic><tp:taxon-name><tp:taxon-name-part taxon-name-part-type="genus" reg="Melitaea">M.</tp:taxon-name-part> <tp:taxon-name-part taxon-name-part-type="species" reg="didyma">didyma</tp:taxon-name-part></tp:taxon-name></italic> by the hindwing underside with submarginal macules that are edged by black scales and then bordered by black lunules, giving the impression that the proximal border of the <!--PageBreak-->submarginal fascia is doubly edged; <italic><tp:taxon-name><tp:taxon-name-part taxon-name-part-type="genus" reg="Melitaea">M.</tp:taxon-name-part> <tp:taxon-name-part taxon-name-part-type="species" reg="acentria">acentria</tp:taxon-name-part></tp:taxon-name></italic> shares this character with <italic><tp:taxon-name><tp:taxon-name-part taxon-name-part-type="genus" reg="Melitaea">M.</tp:taxon-name-part> <tp:taxon-name-part taxon-name-part-type="species" reg="persea">persea</tp:taxon-name-part></tp:taxon-name></italic>. In <italic><tp:taxon-name><tp:taxon-name-part taxon-name-part-type="genus" reg="Melitaea">M.</tp:taxon-name-part> <tp:taxon-name-part taxon-name-part-type="species" reg="didyma">didyma</tp:taxon-name-part></tp:taxon-name></italic> submarginal macules of the hindwing underside are usually not edged by black scales and simply bordered by black strokes (Fig. <xref ref-type="fig" rid="F10">10g</xref>). However, elements of the black scaling of the submarginal macules can be found in few <italic><tp:taxon-name><tp:taxon-name-part taxon-name-part-type="genus" reg="Melitaea">M.</tp:taxon-name-part> <tp:taxon-name-part taxon-name-part-type="species" reg="didyma">didyma</tp:taxon-name-part></tp:taxon-name></italic> samples, and sometimes this black scaling is strongly reduced in species of the <italic><tp:taxon-name><tp:taxon-name-part taxon-name-part-type="genus" reg="Melitaea">M.</tp:taxon-name-part> <tp:taxon-name-part taxon-name-part-type="species" reg="persea">persea</tp:taxon-name-part></tp:taxon-name></italic> complex.</p></tp:treatment-sec><tp:treatment-sec sec-type="distribution" id="SECID0EL4AI"><title>Distribution.</title><p>
              <italic><tp:taxon-name><tp:taxon-name-part taxon-name-part-type="genus" reg="Melitaea">Melitaea</tp:taxon-name-part> <tp:taxon-name-part taxon-name-part-type="species" reg="acentria">acentria</tp:taxon-name-part></tp:taxon-name></italic> is known to occur at high altitudes (1730–2060 m above the sea level) of Mt. Hermon (Fig. <xref ref-type="fig" rid="F11">11</xref>). Within these altitudes it is sympatric and syntopic with <italic><tp:taxon-name><tp:taxon-name-part taxon-name-part-type="genus" reg="Melitaea">M.</tp:taxon-name-part> <tp:taxon-name-part taxon-name-part-type="species" reg="trivia">trivia</tp:taxon-name-part> <tp:taxon-name-part taxon-name-part-type="subspecies" reg="syriaca">syriaca</tp:taxon-name-part></tp:taxon-name></italic>, <italic><tp:taxon-name><tp:taxon-name-part taxon-name-part-type="genus" reg="Melitaea">M.</tp:taxon-name-part> <tp:taxon-name-part taxon-name-part-type="species" reg="deserticola">deserticola</tp:taxon-name-part></tp:taxon-name></italic> and <italic><tp:taxon-name><tp:taxon-name-part taxon-name-part-type="genus" reg="Melitaea">M.</tp:taxon-name-part> <tp:taxon-name-part taxon-name-part-type="species" reg="cinxia">cinxia</tp:taxon-name-part></tp:taxon-name></italic>. At the altitudes 1730–1780 m there is an essential overlapping of the <italic><tp:taxon-name><tp:taxon-name-part taxon-name-part-type="genus" reg="Melitaea">M.</tp:taxon-name-part> <tp:taxon-name-part taxon-name-part-type="species" reg="acentria">acentria</tp:taxon-name-part></tp:taxon-name></italic> and <italic><tp:taxon-name><tp:taxon-name-part taxon-name-part-type="genus" reg="Melitaea">M.</tp:taxon-name-part> <tp:taxon-name-part taxon-name-part-type="species" reg="didyma">didyma</tp:taxon-name-part> <tp:taxon-name-part taxon-name-part-type="subspecies" reg="liliputana">liliputana</tp:taxon-name-part></tp:taxon-name></italic> ranges where both species were found to fly together in early May 2016. Two other <italic><tp:taxon-name><tp:taxon-name-part taxon-name-part-type="genus" reg="Melitaea">Melitaea</tp:taxon-name-part></tp:taxon-name></italic> species known from Mt. Hermon, <italic><tp:taxon-name><tp:taxon-name-part taxon-name-part-type="genus" reg="Melitaea">M.</tp:taxon-name-part> <tp:taxon-name-part taxon-name-part-type="species" reg="collina">collina</tp:taxon-name-part></tp:taxon-name></italic> and <italic><tp:taxon-name><tp:taxon-name-part taxon-name-part-type="genus" reg="Melitaea">M.</tp:taxon-name-part> <tp:taxon-name-part taxon-name-part-type="species" reg="telona">telona</tp:taxon-name-part></tp:taxon-name></italic>, were found to fly mostly at lower altitudes 1000–1600 m.</p><fig id="F11" position="float" orientation="portrait"><label>Figure 11.</label><caption><p>Points where <italic><tp:taxon-name><tp:taxon-name-part taxon-name-part-type="genus" reg="Melitaea">M.</tp:taxon-name-part> <tp:taxon-name-part taxon-name-part-type="species" reg="acentria">acentria</tp:taxon-name-part></tp:taxon-name></italic> (red spots) and <italic><tp:taxon-name><tp:taxon-name-part taxon-name-part-type="genus" reg="Melitaea">M.</tp:taxon-name-part> <tp:taxon-name-part taxon-name-part-type="species" reg="didyma">didyma</tp:taxon-name-part></tp:taxon-name></italic> (blue spots) were sampled or observed on Mt. Hermon, Israel. <bold>1</bold> lower station of the Hermon ski lift <bold>2</bold> upper station of the Hermon ski lift <bold>3</bold> winter café. Scale bar = 400 m.</p></caption><graphic xmlns:xlink="http://www.w3.org/1999/xlink" xlink:href="comparative_cytogenetics-11-325-g011.jpg" position="float" orientation="portrait" xlink:type="simple" id="oo_135002.jpg"/></fig></tp:treatment-sec><tp:treatment-sec sec-type="habitat" id="SECID0EFCBI"><title>Habitat and phenology.</title><p>Three main vegetation belts have been described from Mt. Hermon: (i) evergreen Mediterranean maquis (300–1250 m); (ii) xero-montane open forest (1250–1850 m) and (iii) subalpine mountain steppe, or ‘‘Tragacanthic belt’’ (1850–2814 m) (<xref ref-type="bibr" rid="B17">Kent et al. 2013</xref>). Adults of <italic><tp:taxon-name><tp:taxon-name-part taxon-name-part-type="genus" reg="Melitaea">M.</tp:taxon-name-part> <tp:taxon-name-part taxon-name-part-type="species" reg="acentria">acentria</tp:taxon-name-part></tp:taxon-name></italic> were found to fly in open grassy (Fig. <xref ref-type="fig" rid="F12">12</xref>) and stony (Fig. <xref ref-type="fig" rid="F13">13</xref>) areas of the upper part of the xero-montane open forest belt (1750–1850 m) (Fig. <xref ref-type="fig" rid="F14">14</xref>) and of the subalpine mountain steppe belt (1850–2060 m) (Fig. <xref ref-type="fig" rid="F15">15</xref>). Butterflies were observed from 3 May to 3 July. On the 3<sup>rd</sup> of May 2016 they were abundant at altitudes from 1780 to 1900 m, therefore I conclude that they can start to fly at the end of April and continue to fly at least until mid-July.</p><fig id="F12" position="float" orientation="portrait"><label>Figure 12.</label><caption><p>Habitat of <italic><tp:taxon-name><tp:taxon-name-part taxon-name-part-type="genus" reg="Melitaea">M.</tp:taxon-name-part> <tp:taxon-name-part taxon-name-part-type="species" reg="acentria">acentria</tp:taxon-name-part></tp:taxon-name></italic>. Israel, Mt. Hermon, 1920 m, 7 May 2016. Photo by A. Novikova.</p></caption><graphic xmlns:xlink="http://www.w3.org/1999/xlink" xlink:href="comparative_cytogenetics-11-325-g012.jpg" position="float" orientation="portrait" xlink:type="simple" id="oo_135003.jpg"/></fig><fig id="F13" position="float" orientation="portrait"><label>Figure 13.</label><caption><p>
                  <italic><tp:taxon-name><tp:taxon-name-part taxon-name-part-type="genus" reg="Melitaea">Melitaea</tp:taxon-name-part> <tp:taxon-name-part taxon-name-part-type="species" reg="acentria">acentria</tp:taxon-name-part></tp:taxon-name></italic> and its habitat. Israel, Mt. Hermon, 2040 m, 22 June 2013. Photo by V. Lukhtanov.</p></caption><graphic xmlns:xlink="http://www.w3.org/1999/xlink" xlink:href="comparative_cytogenetics-11-325-g013.jpg" position="float" orientation="portrait" xlink:type="simple" id="oo_135005.jpg"/></fig><!--PageBreak--><!--PageBreak--><!--PageBreak--></tp:treatment-sec><tp:treatment-sec sec-type="etymology" id="SECID0E6EBI"><title>Etymology.</title><p>The name <italic><tp:taxon-name><tp:taxon-name-part taxon-name-part-type="species" reg="acentria">acentria</tp:taxon-name-part></tp:taxon-name></italic> is a noun of the feminine gender. This name originates from the Greek prefix “a” that means “not” and from the Latin word “centrum” (centre) derived from the Greek “κέντρον” (kentron, a sharp point). Acentria is the Internet nickname of Asya Novikova who collected the samples initiated this research.This name indicates also the peripheral position of the new species within the distribution range of the <italic><tp:taxon-name><tp:taxon-name-part taxon-name-part-type="genus" reg="Melitaea">M.</tp:taxon-name-part> <tp:taxon-name-part taxon-name-part-type="species" reg="persea">persea</tp:taxon-name-part></tp:taxon-name></italic> species complex.</p><fig id="F14" position="float" orientation="portrait"><label>Figure 14.</label><caption><p>Habitat of <italic><tp:taxon-name><tp:taxon-name-part taxon-name-part-type="genus" reg="Melitaea">M.</tp:taxon-name-part> <tp:taxon-name-part taxon-name-part-type="species" reg="acentria">acentria</tp:taxon-name-part></tp:taxon-name></italic> and <italic><tp:taxon-name><tp:taxon-name-part taxon-name-part-type="genus" reg="Melitaea">M.</tp:taxon-name-part> <tp:taxon-name-part taxon-name-part-type="species" reg="didyma">didyma</tp:taxon-name-part> <tp:taxon-name-part taxon-name-part-type="subspecies" reg="liliputana">liliputana</tp:taxon-name-part></tp:taxon-name>.</italic> Israel, Mt. Hermon, 1750 m, 3 May 2016. The building with red roof is the winter café shown as 3 on Figure <xref ref-type="fig" rid="F11">11</xref>. Photo by V. Lukhtanov.</p></caption><graphic xmlns:xlink="http://www.w3.org/1999/xlink" xlink:href="comparative_cytogenetics-11-325-g014.jpg" position="float" orientation="portrait" xlink:type="simple" id="oo_135009.jpg"/></fig><fig id="F15" position="float" orientation="portrait"><label>Figure 15.</label><caption><p>Habitat of <italic><tp:taxon-name><tp:taxon-name-part taxon-name-part-type="genus" reg="Melitaea">M.</tp:taxon-name-part> <tp:taxon-name-part taxon-name-part-type="species" reg="acentria">acentria</tp:taxon-name-part></tp:taxon-name></italic>. Israel, Mt. Hermon, 2040 m, 22 June 2013. Photo by V. Lukhtanov</p></caption><graphic xmlns:xlink="http://www.w3.org/1999/xlink" xlink:href="comparative_cytogenetics-11-325-g015.jpg" position="float" orientation="portrait" xlink:type="simple" id="oo_135011.jpg"/></fig></tp:treatment-sec><ref-list><ref id="B36"><mixed-citation xmlns:xlink="http://www.w3.org/1999/xlink" xlink:type="simple">
          <person-group><name name-style="western"><surname>Pazhenkova</surname><given-names>EA</given-names></name><name name-style="western"><surname>Lukhtanov</surname><given-names>VA</given-names></name></person-group> (<year>2016</year>) <article-title>Chromosomal and mitochondrial diversity in <italic><tp:taxon-name><tp:taxon-name-part taxon-name-part-type="genus">Melitaea</tp:taxon-name-part> <tp:taxon-name-part taxon-name-part-type="species">didyma</tp:taxon-name-part></tp:taxon-name></italic> complex (<tp:taxon-name><tp:taxon-name-part taxon-name-part-type="order">Lepidoptera</tp:taxon-name-part></tp:taxon-name>, <tp:taxon-name><tp:taxon-name-part taxon-name-part-type="family">Nymphalidae</tp:taxon-name-part></tp:taxon-name>): eleven deeply diverged DNA barcode groups in one non-monophyletic species?</article-title> <source>Comparative Cytogenetics</source> <volume>10</volume>(<issue>4</issue>): <fpage>697</fpage>–<lpage>717</lpage>. <ext-link xlink:type="simple" ext-link-type="doi" xlink:href="10.3897/CompCytogen.v10i4.11069">https://doi.org/10.3897/CompCytogen.v10i4.11069</ext-link></mixed-citation></ref><ref id="B26"><mixed-citation xmlns:xlink="http://www.w3.org/1999/xlink" xlink:type="simple">
          <person-group><name name-style="western"><surname>Lukhtanov</surname><given-names>VA</given-names></name><name name-style="western"><surname>Kuznetsova</surname><given-names>VG</given-names></name></person-group> (<year>1989</year>) <article-title>The analysis of the karyotype variability in the butterflies of the <italic><tp:taxon-name><tp:taxon-name-part taxon-name-part-type="genus">Melitaea</tp:taxon-name-part> <tp:taxon-name-part taxon-name-part-type="species">didyma</tp:taxon-name-part></tp:taxon-name></italic> group along with the evidence of the species distinctness of <italic><tp:taxon-name><tp:taxon-name-part taxon-name-part-type="genus">M.</tp:taxon-name-part> <tp:taxon-name-part taxon-name-part-type="species">latonigena</tp:taxon-name-part></tp:taxon-name></italic> (<tp:taxon-name><tp:taxon-name-part taxon-name-part-type="order">Lepidoptera</tp:taxon-name-part></tp:taxon-name>, <tp:taxon-name><tp:taxon-name-part taxon-name-part-type="family">Nymphalidae</tp:taxon-name-part></tp:taxon-name>).</article-title> <source>Zoologichesky Zhurnal</source> <volume>68</volume>(<issue>12</issue>): <fpage>38</fpage>–<lpage>46</lpage>.</mixed-citation></ref><ref id="B6"><mixed-citation xmlns:xlink="http://www.w3.org/1999/xlink" xlink:type="simple">
          <person-group><name name-style="western"><surname>de Lesse</surname><given-names>H</given-names></name></person-group> (<year>1960</year>) <article-title>Speciation et variation chromosomique chez les Lépidoptères Rhopalocères. Annales des Sciences Naturelles Zoologie et Biologie Animale, 12e série.</article-title> <volume>2</volume>: <fpage>1</fpage>–<lpage>223</lpage></mixed-citation></ref><ref id="B23"><mixed-citation xmlns:xlink="http://www.w3.org/1999/xlink" xlink:type="simple">
          <person-group><name name-style="western"><surname>Larsen</surname><given-names>TB</given-names></name></person-group> (<year>1975</year>) <article-title>Chromosome numbers and notes on testicular morphology of some Lebanese <tp:taxon-name><tp:taxon-name-part taxon-name-part-type="suborder">Rhopalocera</tp:taxon-name-part></tp:taxon-name> (<tp:taxon-name><tp:taxon-name-part taxon-name-part-type="class">Insecta</tp:taxon-name-part></tp:taxon-name> <tp:taxon-name><tp:taxon-name-part taxon-name-part-type="order">Lepidoptera</tp:taxon-name-part></tp:taxon-name>)</article-title>. <source>Entomologica Scandinavica</source> <volume>6</volume>(<issue>3</issue>/<issue>4</issue>): <fpage>253</fpage>–<lpage>260</lpage>. <ext-link xlink:type="simple" ext-link-type="doi" xlink:href="10.1163/187631275X00091">https://doi.org/10.1163/187631275X00091</ext-link></mixed-citation></ref><ref id="B14"><mixed-citation xmlns:xlink="http://www.w3.org/1999/xlink" xlink:type="simple">
          <person-group><name name-style="western"><surname>Higgins</surname><given-names>LG</given-names></name></person-group> (<year>1941</year>) <article-title>An illustrated catalogue of the Palearctic <italic><tp:taxon-name><tp:taxon-name-part taxon-name-part-type="genus">Melitaea</tp:taxon-name-part></tp:taxon-name></italic> (Lep. <tp:taxon-name><tp:taxon-name-part taxon-name-part-type="suborder">Rhopalocera</tp:taxon-name-part></tp:taxon-name>).</article-title> <source>Transactions of the Royal Entomological Society of London</source> <volume>91</volume>: <fpage>175</fpage>–<lpage>365</lpage>. <ext-link xlink:type="simple" ext-link-type="doi" xlink:href="10.1111/j.1365-2311.1941.tb01045.x">https://doi.org/10.1111/j.1365-2311.1941.tb01045.x</ext-link> </mixed-citation></ref><ref id="B35"><mixed-citation xmlns:xlink="http://www.w3.org/1999/xlink" xlink:type="simple">
          <person-group><name name-style="western"><surname>Oorschot</surname><given-names>H van</given-names></name><name name-style="western"><surname>Coutsis</surname><given-names>J</given-names></name></person-group> (<year>2014</year>) <source>The Genus <italic><tp:taxon-name><tp:taxon-name-part taxon-name-part-type="genus">Melitaea</tp:taxon-name-part></tp:taxon-name></italic> Fabricius, 1807 (<tp:taxon-name><tp:taxon-name-part taxon-name-part-type="order">Lepidoptera</tp:taxon-name-part></tp:taxon-name>: <tp:taxon-name><tp:taxon-name-part taxon-name-part-type="family">Nymphalidae</tp:taxon-name-part></tp:taxon-name>, <tp:taxon-name><tp:taxon-name-part taxon-name-part-type="subfamily">Nymphalinae</tp:taxon-name-part></tp:taxon-name>). Taxonomy and systematics with special reference to the male genitalia.</source> <publisher-name>Tshikolovets Publications</publisher-name>, <publisher-loc>Pardubice, Czech Republic</publisher-loc>, <size units="page">360 pp</size>.</mixed-citation></ref><ref id="B18"><mixed-citation xmlns:xlink="http://www.w3.org/1999/xlink" xlink:type="simple">
          <person-group><name name-style="western"><surname>Kolesnichenko</surname><given-names>KA</given-names></name><name name-style="western"><surname>Churkin</surname><given-names>SV</given-names></name></person-group> (<year>2004</year>) <article-title>Taxonomic notes on <italic><tp:taxon-name><tp:taxon-name-part taxon-name-part-type="genus">Melitaea</tp:taxon-name-part> <tp:taxon-name-part taxon-name-part-type="species">didymina</tp:taxon-name-part></tp:taxon-name></italic> Staudinger, 1895 (<tp:taxon-name><tp:taxon-name-part taxon-name-part-type="order">Lepidoptera</tp:taxon-name-part></tp:taxon-name>, <tp:taxon-name><tp:taxon-name-part taxon-name-part-type="family">Nymphalidae</tp:taxon-name-part></tp:taxon-name>). Helios.</article-title> <source>Collection of lepidopterological articles</source> <volume>5</volume>: <fpage>91</fpage>–<lpage>100</lpage>.</mixed-citation></ref><ref id="B17"><mixed-citation xmlns:xlink="http://www.w3.org/1999/xlink" xlink:type="simple">
          <person-group><name name-style="western"><surname>Kent</surname><given-names>R</given-names></name><name name-style="western"><surname>Levanoni</surname><given-names>O</given-names></name><name name-style="western"><surname>Banker</surname><given-names>E</given-names></name><name name-style="western"><surname>Pe’er</surname><given-names>G</given-names></name><name name-style="western"><surname>Kark</surname><given-names>S</given-names></name></person-group> (<year>2013</year>) <article-title>Comparing the response of birds and butterflies to vegetation-based mountain ecotones using boundary detection approaches</article-title>. <source>PLoS ONE</source> <volume>8</volume>(<issue>3</issue>): e58229. <ext-link xlink:type="simple" ext-link-type="doi" xlink:href="10.1371/journal.pone.0058229">https://doi.org/10.1371/journal.pone.0058229</ext-link></mixed-citation></ref></ref-list></tp:taxon-treatment>
